# Supplementary material for: Platelet-Derived Growth Factor Receptor Beta: A Novel Urinary Biomarker for Recurrence of Non-Muscle-Invasive Bladder Cancer
Source: PLoS One. 2014 May 6;9(5):e96671. doi: 10.1371/journal.pone.0096671 (PMC4011858; doi:10.1371/journal.pone.0096671)
Supplement: File S2 — Supplemental Data. (XLS) [file pone.0096671.s002.xls]

## Sheet: Total proteins
#node1	node2	node1_string_id	node2_string_id	node1_external_id	node2_external_id	neighborhood	fusion	cooccurence	homology	coexpression	experimental	knowledge	textmining	combined_score
COL15A1	COL18A1	991112	988745	ENSP00000364140	ENSP00000352798	0	0	0	0.884	0	0	0.9	0.799	0.909
GUSB	NAGLU	982577	976710	ENSP00000302728	ENSP00000225927	0	0	0	0	0.068	0	0.9	0.47	0.943
CUBN	LTF	991696	976972	ENSP00000367064	ENSP00000231751	0	0	0	0	0	0	0	0.423	0.423
APP	NGFR	980902	975903	ENSP00000284981	ENSP00000172229	0	0	0	0	0	0.679	0.9	0.282	0.973
PGK1	GAPDH	990761	976853	ENSP00000362413	ENSP00000229239	0.792	0	0	0	0.639	0.857	0.9	0.988	0.999
PTPRC	LCP1	989454	984097	ENSP00000356346	ENSP00000315757	0	0	0	0	0.433	0	0	0	0.433
KLK3	IGFBP2	983954	977040	ENSP00000314151	ENSP00000233809	0	0	0	0	0	0	0	0.464	0.463
COL14A1	MPO	981970	976656	ENSP00000297848	ENSP00000225275	0	0	0	0	0	0	0	0.541	0.54
ALB	TNC	981665	979548	ENSP00000295897	ENSP00000265131	0	0	0	0	0	0	0	0.463	0.462
CLU	C9	984035	979183	ENSP00000315130	ENSP00000263408	0	0	0	0	0	0.621	0	0.139	0.651
ABL1	PDGFRB	990541	978803	ENSP00000361423	ENSP00000261799	0	0	0	0.586	0	0	0.9	0.515	0.919
A2M	ALB	984997	981665	ENSP00000323929	ENSP00000295897	0	0	0	0	0	0	0.9	0.67	0.964
CST3	ALB	991494	981665	ENSP00000366124	ENSP00000295897	0	0	0	0	0	0.302	0	0.61	0.709
COL5A1	COL6A1	990434	989197	ENSP00000360882	ENSP00000355180	0	0	0	0.764	0.353	0	0.9	0.274	0.934
COL11A1	COL6A3	988488	981609	ENSP00000351163	ENSP00000295550	0	0	0	0.607	0.133	0	0.9	0.196	0.912
ANPEP	KNG1	982231	979518	ENSP00000300060	ENSP00000265023	0	0	0	0	0	0	0	0.523	0.523
ALB	VIM	981665	976640	ENSP00000295897	ENSP00000224237	0	0	0	0	0	0	0	0.66	0.659
COL4A1	LAMC1	991286	978364	ENSP00000364979	ENSP00000258341	0	0	0	0	0.215	0	0	0.34	0.447
COL4A3	GPC4	993597	990240	ENSP00000379823	ENSP00000359864	0	0	0	0	0	0	0	0.461	0.461
AHSG	LTF	995381	976972	ENSP00000393887	ENSP00000231751	0	0	0	0	0.077	0	0	0.42	0.429
CALM3	LYZ	981274	978673	ENSP00000291295	ENSP00000261267	0	0	0	0	0	0	0	0.431	0.43
ITIH2	AMBP	988490	979549	ENSP00000351190	ENSP00000265132	0	0	0	0	0.848	0	0	0.799	0.967
PLAU	SERPINA5	990631	986093	ENSP00000361850	ENSP00000333203	0	0	0	0	0	0.937	0	0.874	0.991
FGA	APOB	983008	977017	ENSP00000306361	ENSP00000233242	0	0	0	0	0.664	0	0	0.148	0.694
HPX	APOH	979700	976037	ENSP00000265983	ENSP00000205948	0	0	0	0	0.451	0	0	0.374	0.633
LAMP1	ALB	986107	981665	ENSP00000333298	ENSP00000295897	0	0	0	0	0	0	0	0.541	0.54
A2M	APOE	984997	977866	ENSP00000323929	ENSP00000252486	0	0	0	0	0	0.642	0	0.61	0.851
FBLN1	NOV	985859	978487	ENSP00000331544	ENSP00000259526	0	0	0	0.562	0	0.621	0	0.086	0.625
SERPINA5	APOB	986093	977017	ENSP00000333203	ENSP00000233242	0	0	0	0	0.323	0	0	0.196	0.419
GPC3	IGFBP1	990238	980368	ENSP00000359854	ENSP00000275525	0	0	0	0	0.533	0	0	0.102	0.552
CFH	COL14A1	989466	981970	ENSP00000356399	ENSP00000297848	0	0	0	0	0	0	0	0.516	0.516
REV3L	ATM	988579	980514	ENSP00000351697	ENSP00000278616	0	0	0	0	0.107	0	0	0.615	0.633
SPINK5	APOE	988770	977866	ENSP00000352936	ENSP00000252486	0	0	0	0	0	0	0	0.416	0.416
AHSG	HRG	995381	976976	ENSP00000393887	ENSP00000232003	0	0	0	0	0.44	0	0	0.712	0.827
REV3L	CA2	988579	980926	ENSP00000351697	ENSP00000285379	0	0	0	0	0	0	0	0.462	0.462
SPP1	CTGF	993479	989576	ENSP00000378517	ENSP00000356954	0	0	0	0	0	0	0	0.859	0.859
CD59	THY1	986907	980852	ENSP00000340210	ENSP00000284240	0	0	0	0	0	0	0	0.412	0.412
FGA	APOA1	983008	977122	ENSP00000306361	ENSP00000236850	0	0	0	0	0.628	0.302	0.9	0.288	0.977
GPC4	GPC3	990240	990238	ENSP00000359864	ENSP00000359854	0	0	0	0.779	0.282	0	0.9	0.732	0.935
CTSA	CTSB	990568	987186	ENSP00000361562	ENSP00000342070	0	0	0	0	0.352	0	0	0.412	0.594
HBA1	VCAM1	984820	981518	ENSP00000322421	ENSP00000294728	0	0	0	0	0	0	0	0.532	0.532
PGLS	MDH1	977883	977008	ENSP00000252603	ENSP00000233114	0.275	0	0	0	0	0	0	0.373	0.516
SERPINC1	HPX	989526	979700	ENSP00000356671	ENSP00000265983	0	0	0	0	0.178	0	0	0.373	0.45
CEL	LTF	990490	976972	ENSP00000361151	ENSP00000231751	0	0.001	0	0	0	0.621	0	0.318	0.724
PLAU	F2	990631	983286	ENSP00000361850	ENSP00000308541	0	0	0.447	0.744	0	0.621	0	0.379	0.69
SERPINA5	FGB	986093	982976	ENSP00000333203	ENSP00000306099	0	0	0	0	0	0.621	0	0.083	0.629
GAPDH	MPO	976853	976656	ENSP00000229239	ENSP00000225275	0	0	0	0	0	0	0	0.466	0.466
EPHB6	ABL1	993301	990541	ENSP00000376684	ENSP00000361423	0	0	0	0.607	0	0	0.8	0	0.8
GAS6	SERPING1	985907	980496	ENSP00000331831	ENSP00000278407	0	0	0	0	0	0	0.9	0	0.899
CNTN1	CDH1	985176	978794	ENSP00000325660	ENSP00000261769	0	0	0	0	0	0	0	0.506	0.506
TXN	APOB	991017	977017	ENSP00000363641	ENSP00000233242	0	0	0	0	0	0	0	0.427	0.427
RBP4	AMBP	990366	979549	ENSP00000360519	ENSP00000265132	0	0	0	0	0.716	0	0	0.318	0.794
GSN	CTTN	990874	982468	ENSP00000362924	ENSP00000301843	0	0	0	0	0	0	0	0.886	0.886
TXN	QSOX1	991017	989507	ENSP00000363641	ENSP00000356574	0	0	0	0	0	0	0	0.655	0.655
GLB1	AKR1B1	983078	980955	ENSP00000306920	ENSP00000285930	0	0	0	0	0	0	0.9	0.086	0.902
A2M	SERPINF2	984997	984765	ENSP00000323929	ENSP00000321853	0	0	0	0	0	0	0.9	0.671	0.964
GM2A	HEXA	988253	979876	ENSP00000349687	ENSP00000268097	0	0	0	0	0	0.621	0.9	0.891	0.995
NEB	COL14A1	994548	981970	ENSP00000386259	ENSP00000297848	0	0	0	0	0	0	0	0.543	0.543
COL6A1	COL1A1	989197	976714	ENSP00000355180	ENSP00000225964	0	0	0	0.761	0.378	0	0.9	0.341	0.938
KLK1	ACE	982410	981253	ENSP00000301420	ENSP00000290866	0	0	0	0	0	0	0	0.517	0.517
SERPINC1	AMBP	989526	979549	ENSP00000356671	ENSP00000265132	0	0	0	0	0.737	0	0	0.428	0.839
COL15A1	FBN1	991112	985164	ENSP00000364140	ENSP00000325527	0	0	0	0	0.285	0	0	0.239	0.419
PNP	MDH1	989011	977008	ENSP00000354532	ENSP00000233114	0	0	0	0	0	0	0	0.514	0.514
TPP1	CTSD	982154	977119	ENSP00000299427	ENSP00000236671	0	0	0	0	0.283	0	0	0.429	0.563
APOE	CTSD	977866	977119	ENSP00000252486	ENSP00000236671	0	0	0	0	0	0	0	0.425	0.424
COL6A3	COL1A1	981609	976714	ENSP00000295550	ENSP00000225964	0	0	0	0.664	0.732	0	0.9	0.507	0.976
FN1	SDC1	987830	978042	ENSP00000346839	ENSP00000254351	0	0	0	0	0	0	0.8	0.536	0.9
DLK1	PGA4	986919	983408	ENSP00000340292	ENSP00000309542	0	0	0	0	0	0	0	0.569	0.569
PSAP	TPP1	993461	982154	ENSP00000378394	ENSP00000299427	0	0	0	0	0.297	0	0	0.243	0.432
FN1	GAPDH	987830	976853	ENSP00000346839	ENSP00000229239	0	0	0	0	0	0	0	0.927	0.927
TXN	ATP5A1	991017	980719	ENSP00000363641	ENSP00000282050	0	0	0	0	0	0.249	0	0.508	0.606
CFB	C3	994789	977490	ENSP00000388516	ENSP00000245907	0	0	0	0	0.336	0.621	0	0.61	0.888
XPNPEP2	ANPEP	990283	982231	ENSP00000360147	ENSP00000300060	0	0	0	0	0	0	0	0.412	0.412
CTSB	APP	987186	980902	ENSP00000342070	ENSP00000284981	0	0	0	0	0	0	0	0.653	0.653
DST	COL14A1	990223	981970	ENSP00000359790	ENSP00000297848	0	0	0	0	0	0	0	0.43	0.43
HSPG2	APOB	991052	977017	ENSP00000363827	ENSP00000233242	0	0	0	0	0	0	0.9	0.134	0.907
CD55	TFF3	984153	981283	ENSP00000316333	ENSP00000291525	0	0	0	0	0	0	0	0.814	0.814
THBD	SERPINF2	991530	984765	ENSP00000366307	ENSP00000321853	0	0	0	0	0	0	0	0.43	0.43
HSPG2	GPC4	991052	990240	ENSP00000363827	ENSP00000359864	0	0	0	0	0	0	0.9	0.102	0.904
ALDOA	MDH1	986512	977008	ENSP00000336927	ENSP00000233114	0	0	0	0	0.185	0	0	0.41	0.487
VCAM1	APOB	981518	977017	ENSP00000294728	ENSP00000233242	0	0	0	0	0	0	0	0.5	0.5
NCAM1	CDH1	984374	978794	ENSP00000318472	ENSP00000261769	0	0	0	0	0	0	0	0.543	0.543
CASKIN1	DLGAP3	987644	977091	ENSP00000345436	ENSP00000235180	0	0	0	0	0.554	0	0	0	0.554
REV3L	RNASE2	988579	982656	ENSP00000351697	ENSP00000303276	0	0	0	0	0	0	0	0.543	0.543
APOA2	IGFBP1	989579	980368	ENSP00000356969	ENSP00000275525	0	0	0	0	0.639	0	0	0.103	0.654
SHMT1	BHMT	984410	980295	ENSP00000318868	ENSP00000274353	0	0	0	0	0	0	0	0.565	0.565
UBA52	ALB	994748	981665	ENSP00000388107	ENSP00000295897	0	0	0	0	0	0	0	0.666	0.665
CPM	EGF	986776	979559	ENSP00000339157	ENSP00000265171	0	0	0	0	0	0.621	0	0.112	0.64
CTSB	GRN	987186	975801	ENSP00000342070	ENSP00000053867	0	0	0	0	0.475	0	0	0.18	0.541
UBA52	TTN	994748	988054	ENSP00000388107	ENSP00000348444	0	0	0	0	0	0	0	0.43	0.43
GGH	LDHB	978541	976865	ENSP00000260118	ENSP00000229319	0	0	0	0	0.109	0	0	0.657	0.673
ZNF469	COL5A1	996313	990434	ENSP00000402343	ENSP00000360882	0	0	0	0	0	0	0	0.481	0.48
CDH2	VTN	979959	976729	ENSP00000269141	ENSP00000226218	0	0	0	0	0	0	0	0.429	0.429
CFI	ALB	993429	981665	ENSP00000378130	ENSP00000295897	0	0	0	0	0.068	0	0	0.466	0.468
DDR1	ABL1	995053	990541	ENSP00000390877	ENSP00000361423	0	0	0	0	0	0	0	0.812	0.812
FN1	HPX	987830	979700	ENSP00000346839	ENSP00000265983	0	0	0	0	0	0	0	0.541	0.54
AGT	TF	989305	979511	ENSP00000355627	ENSP00000264998	0	0	0	0	0.537	0	0	0.305	0.656
REV3L	KLK3	988579	983954	ENSP00000351697	ENSP00000314151	0	0	0	0	0	0	0	0.41	0.409
GOT1	ACE	990159	981253	ENSP00000359539	ENSP00000290866	0	0	0	0	0	0	0	0.461	0.461
SERPINC1	TF	989526	979511	ENSP00000356671	ENSP00000264998	0	0	0	0	0.229	0	0	0.462	0.557
FN1	THY1	987830	980852	ENSP00000346839	ENSP00000284240	0	0	0	0	0.104	0	0	0.46	0.483
GGT6	GOT1	992421	990159	ENSP00000370962	ENSP00000359539	0	0	0	0	0	0	0	0.462	0.462
FN1	LUM	987830	979766	ENSP00000346839	ENSP00000266718	0	0	0	0	0.243	0	0	0.429	0.538
PTPRC	CD27	989454	979752	ENSP00000356346	ENSP00000266557	0	0	0	0	0.134	0	0	0.517	0.553
REV3L	GAA	988579	982926	ENSP00000351697	ENSP00000305692	0	0	0	0	0	0	0	0.428	0.428
L1CAM	FLNA	990051	990005	ENSP00000359074	ENSP00000358866	0	0	0	0	0	0	0	0.426	0.425
DLK1	APOH	986919	976037	ENSP00000340292	ENSP00000205948	0	0.003	0	0	0.537	0	0	0	0.537
COL5A3	SDC1	979475	978042	ENSP00000264828	ENSP00000254351	0	0	0	0	0	0	0.8	0.076	0.802
UBA52	LYZ	994748	978673	ENSP00000388107	ENSP00000261267	0	0	0	0	0	0	0	0.533	0.532
AHSG	GC	995381	980262	ENSP00000393887	ENSP00000273951	0	0	0	0	0.444	0	0	0.47	0.685
KNG1	KRT1	979518	977850	ENSP00000265023	ENSP00000252244	0	0	0	0	0	0.621	0	0.379	0.748
GUSB	MPO	982577	976656	ENSP00000302728	ENSP00000225275	0	0	0	0	0	0	0	0.507	0.507
UBA52	DNAH8	994748	988668	ENSP00000388107	ENSP00000352312	0	0	0	0	0	0	0	0.541	0.54
COL5A1	COL6A3	990434	981609	ENSP00000360882	ENSP00000295550	0	0	0	0.606	0.445	0	0.9	0.515	0.952
VWF	APOB	978701	977017	ENSP00000261405	ENSP00000233242	0	0	0	0	0	0	0	0.467	0.467
PLAU	CD44	990631	980495	ENSP00000361850	ENSP00000278385	0	0	0	0	0.118	0	0	0.508	0.536
APOA2	HP	989579	988021	ENSP00000356969	ENSP00000348170	0	0	0	0	0.264	0	0	0.424	0.548
F2	IGFBP1	983286	980368	ENSP00000308541	ENSP00000275525	0	0	0	0	0.678	0	0	0.307	0.761
CDH1	PVRL2	978794	977865	ENSP00000261769	ENSP00000252483	0	0	0	0	0	0	0	0.418	0.418
AMBP	APOB	979549	977017	ENSP00000265132	ENSP00000233242	0	0	0	0	0.779	0	0	0.177	0.806
ALDOA	LDHB	986512	976865	ENSP00000336927	ENSP00000229319	0	0	0	0	0	0	0.8	0.469	0.886
TXN	ALB	991017	981665	ENSP00000363641	ENSP00000295897	0	0	0	0	0	0	0	0.907	0.907
VSIG4	CD14	991059	982769	ENSP00000363869	ENSP00000304236	0	0	0	0	0.663	0	0	0	0.663
MUC5B	CD44	997803	980495	ENSP00000415793	ENSP00000278385	0	0	0	0	0	0	0	0.401	0.401
AHSG	AMBP	995381	979549	ENSP00000393887	ENSP00000265132	0	0	0	0	0.902	0	0	0.377	0.934
PTPRC	CSF1R	989454	980974	ENSP00000356346	ENSP00000286301	0	0	0	0	0.124	0	0	0.425	0.462
CTTN	CDH2	982468	979959	ENSP00000301843	ENSP00000269141	0	0	0	0	0	0	0	0.878	0.878
SPINK5	APOA1	988770	977122	ENSP00000352936	ENSP00000236850	0	0	0	0	0	0	0	0.61	0.609
SERPINF2	CLU	984765	984035	ENSP00000321853	ENSP00000315130	0	0	0	0	0	0	0.9	0.308	0.926
MBP	TYRO3	988032	979256	ENSP00000348273	ENSP00000263798	0	0	0	0	0	0	0	0.513	0.513
AGRN	CSPG4	991989	983791	ENSP00000368678	ENSP00000312506	0	0	0	0.398	0	0	0.9	0	0.899
DNAH8	CP	988668	979423	ENSP00000352312	ENSP00000264613	0	0	0	0	0	0	0	0.43	0.43
CA2	VIM	980926	976640	ENSP00000285379	ENSP00000224237	0	0	0	0	0	0	0	0.428	0.428
LTBP1	FBN1	987780	985164	ENSP00000346467	ENSP00000325527	0	0	0	0.803	0.148	0.621	0	0.584	0.693
TF	CTSD	979511	977119	ENSP00000264998	ENSP00000236671	0	0	0	0	0	0	0	0.89	0.89
COL18A1	CD44	988745	980495	ENSP00000352798	ENSP00000278385	0	0	0	0	0	0	0	0.425	0.424
APOB	GAPDH	977017	976853	ENSP00000233242	ENSP00000229239	0	0	0	0	0	0	0	0.413	0.413
CILP2	CELSR2	981282	980095	ENSP00000291495	ENSP00000271332	0	0	0	0	0	0	0	0.424	0.424
GSN	APOA4	990874	988386	ENSP00000362924	ENSP00000350425	0	0	0	0	0	0	0.9	0.24	0.918
IGHG1	ALB	993075	981665	ENSP00000374990	ENSP00000295897	0	0	0	0	0	0.302	0	0.2	0.404
F2	FGB	983286	982976	ENSP00000308541	ENSP00000306099	0	0	0	0	0.344	0.959	0.9	0.658	0.998
DNAH8	TF	988668	979511	ENSP00000352312	ENSP00000264998	0	0	0	0	0	0	0	0.541	0.54
GAS6	APP	985907	980902	ENSP00000331831	ENSP00000284981	0	0	0	0	0	0	0.9	0.077	0.901
COL15A1	COL6A1	991112	989197	ENSP00000364140	ENSP00000355180	0	0	0	0	0.116	0	0.9	0.318	0.931
COL4A6	COL11A1	990518	988488	ENSP00000361290	ENSP00000351163	0	0	0.509	0.854	0	0	0.9	0.121	0.907
THBD	PLG	991530	983339	ENSP00000366307	ENSP00000308938	0	0	0	0	0	0	0	0.752	0.752
ALDOA	GAPDH	986512	976853	ENSP00000336927	ENSP00000229239	0.111	0	0	0	0.556	0	0.9	0.461	0.974
IGFBP3	KLK3	992347	983954	ENSP00000370473	ENSP00000314151	0	0	0	0	0	0.621	0	0.65	0.858
A2M	HPX	984997	979700	ENSP00000323929	ENSP00000265983	0	0	0	0	0.118	0	0	0.505	0.534
ANXA2	CTSB	987719	987186	ENSP00000346032	ENSP00000342070	0	0	0	0	0	0.621	0	0.367	0.743
CDH1	APC	978794	978275	ENSP00000261769	ENSP00000257430	0	0	0	0	0	0	0	0.67	0.669
RNASE1	PLG	987470	983339	ENSP00000344193	ENSP00000308938	0	0	0	0	0	0	0	0.514	0.514
DNAH8	EGF	988668	979559	ENSP00000352312	ENSP00000265171	0	0	0	0	0	0	0	0.503	0.502
COL5A1	THBS1	990434	978566	ENSP00000360882	ENSP00000260356	0	0	0	0	0	0.846	0	0.164	0.862
DSP	CDH2	992080	979959	ENSP00000369129	ENSP00000269141	0	0	0	0	0	0	0	0.611	0.611
NID1	VTN	979341	976729	ENSP00000264187	ENSP00000226218	0	0	0	0	0	0	0	0.645	0.645
PARP4	AMBP	992495	979549	ENSP00000371419	ENSP00000265132	0	0	0	0	0	0	0	0.652	0.651
COL11A1	COL1A1	988488	976714	ENSP00000351163	ENSP00000225964	0	0	0.525	0.916	0.413	0	0.9	0.507	0.942
PTPRC	CTSC	989454	976764	ENSP00000356346	ENSP00000227266	0	0	0	0	0.138	0	0	0.379	0.429
COL18A1	PRSS1	988745	983308	ENSP00000352798	ENSP00000308720	0	0	0	0	0	0	0.9	0.077	0.901
CSF1	CSF1R	985364	980974	ENSP00000327513	ENSP00000286301	0	0	0	0	0	0.955	0.9	0.787	0.998
MME	ACE	988880	981253	ENSP00000353679	ENSP00000290866	0	0	0	0	0	0	0	0.84	0.839
LCN2	PGLYRP1	980457	975727	ENSP00000277480	ENSP00000008938	0	0	0	0	0.24	0	0	0.268	0.406
A2M	APP	984997	980902	ENSP00000323929	ENSP00000284981	0	0	0	0	0	0.642	0.9	0.341	0.973
HSPG2	FBLN1	991052	985859	ENSP00000363827	ENSP00000331544	0	0	0	0.488	0	0.62	0	0.133	0.634
A2M	ITIH4	984997	979712	ENSP00000323929	ENSP00000266041	0	0	0	0	0.078	0	0	0.411	0.42
TTN	SLURP1	988054	977531	ENSP00000348444	ENSP00000246515	0	0	0	0	0	0	0	0.578	0.577
IGF2R	PLG	988216	983339	ENSP00000349437	ENSP00000308938	0	0	0	0	0	0	0	0.425	0.425
COL12A1	COL22A1	985129	982637	ENSP00000325146	ENSP00000303153	0	0	0	0.73	0	0	0.9	0.814	0.921
GUSB	HYAL1	982577	979710	ENSP00000302728	ENSP00000266031	0	0	0	0	0	0	0.9	0.18	0.912
GM2A	GLB1	988253	983078	ENSP00000349687	ENSP00000306920	0	0	0	0	0	0	0.9	0.148	0.909
COL4A1	CTGF	991286	989576	ENSP00000364979	ENSP00000356954	0	0	0	0	0.16	0	0	0.341	0.409
GSTP1	GGT1	993873	977650	ENSP00000381607	ENSP00000248923	0	0	0	0	0	0	0.9	0.319	0.927
DPP7	DPP4	990386	988888	ENSP00000360635	ENSP00000353731	0	0	0	0	0	0	0	0.652	0.651
PVR	VTN	996280	976729	ENSP00000402060	ENSP00000226218	0	0	0	0	0	0.621	0	0.319	0.724
ACPP	TF	984890	979511	ENSP00000323036	ENSP00000264998	0	0	0	0	0	0	0	0.433	0.433
CDH2	APC2	979959	977027	ENSP00000269141	ENSP00000233607	0	0	0	0	0	0	0.72	0	0.72
CTTN	ACTR3	982468	979138	ENSP00000301843	ENSP00000263238	0	0	0	0	0	0.937	0	0.177	0.945
IGHG1	IGK@	993075	992921	ENSP00000374990	ENSP00000374777	0	0	0	0.86	0.247	0.906	0	0.246	0.926
NID1	CDH1	979341	978794	ENSP00000264187	ENSP00000261769	0	0	0	0	0	0	0	0.413	0.413
CD248	ISLR	983234	977705	ENSP00000308117	ENSP00000249842	0	0	0	0	0.414	0	0	0	0.414
PLAU	THBS1	990631	978566	ENSP00000361850	ENSP00000260356	0	0	0	0	0	0	0	0.885	0.885
TF	LRP2	979511	979259	ENSP00000264998	ENSP00000263816	0	0	0	0	0	0	0	0.463	0.462
CPE	CHGA	994489	976223	ENSP00000386104	ENSP00000216492	0	0	0	0	0	0	0	0.563	0.563
TXN	MDH1	991017	977008	ENSP00000363641	ENSP00000233114	0	0	0	0	0.11	0	0	0.729	0.743
LAMP1	GRN	986107	975801	ENSP00000333298	ENSP00000053867	0	0	0	0	0.42	0	0	0.087	0.435
HSPG2	NID1	991052	979341	ENSP00000363827	ENSP00000264187	0	0	0	0.44	0.13	0.836	0	0.624	0.898
GP6	VWF	983320	978701	ENSP00000308782	ENSP00000261405	0	0	0	0	0	0	0	0.67	0.669
COL4A3	COL6A3	993597	981609	ENSP00000379823	ENSP00000295550	0	0	0	0.608	0	0	0.9	0.389	0.913
MUC6	MUC1	996812	986750	ENSP00000406861	ENSP00000338983	0	0	0	0	0	0	0.9	0.789	0.977
OSCAR	CSF1	988724	985364	ENSP00000352671	ENSP00000327513	0	0	0	0	0	0	0	0.657	0.657
PLG	PCOLCE	983339	976600	ENSP00000308938	ENSP00000223061	0	0	0	0	0	0.621	0	0	0.621
ALB	APOE	981665	977866	ENSP00000295897	ENSP00000252486	0	0	0	0	0	0.717	0	0.752	0.925
SERPINC1	IGFBP1	989526	980368	ENSP00000356671	ENSP00000275525	0	0	0	0	0.577	0	0	0.105	0.595
TNXB	C4A	997864	992691	ENSP00000416259	ENSP00000372815	0	0	0	0	0	0	0	0.578	0.577
NCAM1	THY1	984374	980852	ENSP00000318472	ENSP00000284240	0	0	0	0	0	0	0	0.461	0.461
LPA	APOA1	984691	977122	ENSP00000321334	ENSP00000236850	0	0	0	0	0	0	0	0.92	0.919
PLG	MEP1A	983339	976928	ENSP00000308938	ENSP00000230588	0	0	0	0	0	0.621	0	0	0.621
COL4A2	GP6	988874	983320	ENSP00000353654	ENSP00000308782	0	0	0	0	0	0	0.8	0	0.8
IGHM	IGLV3-25	998028	992957	ENSP00000418294	ENSP00000374840	0	0	0	0	0	0	0	0.424	0.424
COL7A1	THBS1	985981	978566	ENSP00000332371	ENSP00000260356	0	0	0	0	0	0.621	0	0.171	0.664
COL28A1	COL1A1	994029	976714	ENSP00000382356	ENSP00000225964	0	0	0.517	0.822	0	0	0.9	0.57	0.917
COL5A1	COL5A3	990434	979475	ENSP00000360882	ENSP00000264828	0	0	0.524	0.949	0.109	0.999	0.9	0.778	0.999
PRNP	NCAM1	992007	984374	ENSP00000368748	ENSP00000318472	0	0	0	0	0	0.682	0.9	0.831	0.993
APOE	MPO	977866	976656	ENSP00000252486	ENSP00000225275	0	0	0	0	0	0	0	0.503	0.502
CSF1	GAPDH	985364	976853	ENSP00000327513	ENSP00000229239	0	0	0	0	0	0	0	0.828	0.828
IFI30	CD44	994383	980495	ENSP00000384886	ENSP00000278385	0	0	0	0	0.123	0	0.9	0.087	0.908
PLAU	NID1	990631	979341	ENSP00000361850	ENSP00000264187	0	0	0	0	0	0.621	0	0.374	0.746
CTGF	ACE	989576	981253	ENSP00000356954	ENSP00000290866	0	0	0	0	0	0	0	0.896	0.896
HSPG2	CD44	991052	980495	ENSP00000363827	ENSP00000278385	0	0	0	0	0	0	0	0.429	0.429
COL28A1	COL4A6	994029	990518	ENSP00000382356	ENSP00000361290	0	0	0.359	0.796	0	0	0.9	0	0.906
CTGF	EGF	989576	979559	ENSP00000356954	ENSP00000265171	0	0	0	0	0	0	0	0.43	0.43
PLG	VCAM1	983339	981518	ENSP00000308938	ENSP00000294728	0	0	0	0	0	0	0	0.503	0.502
IFI30	B2M	994383	987000	ENSP00000384886	ENSP00000340858	0	0	0	0	0.147	0	0.9	0.16	0.918
DDR1	CSF1R	995053	980974	ENSP00000390877	ENSP00000286301	0	0	0	0	0	0	0	0.818	0.818
RNASE1	ALB	987470	981665	ENSP00000344193	ENSP00000295897	0	0	0	0	0	0	0	0.789	0.788
CTSD	CTSC	977119	976764	ENSP00000236671	ENSP00000227266	0	0	0	0	0	0	0	0.468	0.468
COL28A1	COL18A1	994029	988745	ENSP00000382356	ENSP00000352798	0	0	0.432	0.799	0	0	0.9	0	0.907
DDR1	CRYZ	995053	986812	ENSP00000390877	ENSP00000339399	0	0	0	0	0	0	0.9	0	0.899
AHSG	A2M	995381	984997	ENSP00000393887	ENSP00000323929	0	0	0	0	0.121	0	0	0.424	0.46
EGF	CTSD	979559	977119	ENSP00000265171	ENSP00000236671	0	0	0	0	0	0	0	0.41	0.409
F2	ALB	983286	981665	ENSP00000308541	ENSP00000295897	0	0	0	0	0.355	0.302	0	0.804	0.899
ALB	KRT1	981665	977850	ENSP00000295897	ENSP00000252244	0	0	0	0	0	0.302	0	0.34	0.508
FN1	FBLN1	987830	985859	ENSP00000346839	ENSP00000331544	0	0	0	0	0	0.678	0	0.885	0.96
C3	C5	977490	976632	ENSP00000245907	ENSP00000223642	0	0	0	0.834	0	0.621	0.9	0.513	0.962
KIF20B	ESPL1	978612	978327	ENSP00000260753	ENSP00000257934	0	0	0	0	0.435	0	0	0	0.435
DNAH8	VIM	988668	976640	ENSP00000352312	ENSP00000224237	0	0	0	0	0	0	0	0.4	0.4
COL18A1	ALB	988745	981665	ENSP00000352798	ENSP00000295897	0	0	0	0	0	0	0	0.428	0.428
CD44	TF	980495	979511	ENSP00000278385	ENSP00000264998	0	0	0	0	0	0	0	0.43	0.43
APOA2	HRG	989579	976976	ENSP00000356969	ENSP00000232003	0	0	0	0	0.484	0	0	0.148	0.53
PRNP	SPARCL1	992007	980751	ENSP00000368748	ENSP00000282470	0	0	0	0	0	0.676	0	0	0.676
GOT1	GAPDH	990159	976853	ENSP00000359539	ENSP00000229239	0	0	0	0	0.149	0	0	0.344	0.405
GC	HRG	980262	976976	ENSP00000273951	ENSP00000232003	0	0	0	0	0.36	0	0	0.34	0.549
PRCP	MME	993333	988880	ENSP00000377055	ENSP00000353679	0	0	0	0	0	0	0	0.434	0.434
ALB	CSF1R	981665	980974	ENSP00000295897	ENSP00000286301	0	0	0	0	0	0	0	0.424	0.424
UBA52	IGK@	994748	992921	ENSP00000388107	ENSP00000374777	0	0	0	0	0	0.9	0	0	0.899
TPI1	GUCA2A	993609	988225	ENSP00000379933	ENSP00000349493	0	0	0	0	0	0	0	0.675	0.675
A2M	RASGRF2	984997	979535	ENSP00000323929	ENSP00000265080	0	0	0	0	0	0	0.9	0	0.899
AGT	MBP	989305	988032	ENSP00000355627	ENSP00000348273	0	0	0	0	0	0	0	0.403	0.403
TF	C3	979511	977490	ENSP00000264998	ENSP00000245907	0	0	0	0	0	0	0	0.536	0.536
MUC6	B3GNT1	996812	982909	ENSP00000406861	ENSP00000305595	0	0	0	0	0	0	0.9	0	0.899
PI16	KLK3	990847	983954	ENSP00000362778	ENSP00000314151	0	0	0	0	0	0	0	0.529	0.529
FGFR2	CDH2	997194	979959	ENSP00000410294	ENSP00000269141	0	0	0	0	0	0	0	0.891	0.891
CST3	APOA4	991494	988386	ENSP00000366124	ENSP00000350425	0	0	0	0	0	0	0.9	0.164	0.91
UBA52	EGF	994748	979559	ENSP00000388107	ENSP00000265171	0	0	0	0	0	0	0.9	0.542	0.951
RBP4	GC	990366	980262	ENSP00000360519	ENSP00000273951	0	0	0	0	0.36	0	0	0.412	0.598
SERPING1	ACTN4	980496	977891	ENSP00000278407	ENSP00000252699	0	0	0	0	0	0	0.9	0	0.899
KLK3	SERPINA3	983954	978851	ENSP00000314151	ENSP00000261981	0	0	0	0	0	0.621	0	0.065	0.621
DSP	HBA1	992080	984820	ENSP00000369129	ENSP00000322421	0	0	0	0	0	0.62	0	0.192	0.672
FBP1	ALDOA	991177	986512	ENSP00000364475	ENSP00000336927	0	0	0	0	0.092	0	0.9	0.305	0.928
CHL1	COMP	978208	976540	ENSP00000256509	ENSP00000222271	0	0	0	0	0	0	0	0.463	0.462
PLG	APOH	983339	976037	ENSP00000308938	ENSP00000205948	0	0	0	0	0.274	0.621	0	0.379	0.805
COL14A1	COL6A3	981970	981609	ENSP00000297848	ENSP00000295550	0	0	0	0.669	0.13	0	0.9	0.134	0.909
KNG1	ANXA1	979518	978277	ENSP00000265023	ENSP00000257497	0	0	0	0	0	0	0.9	0.22	0.916
FCGR3A	GP6	989573	983320	ENSP00000356946	ENSP00000308782	0	0	0	0	0	0.621	0	0	0.621
A2M	LCAT	984997	979296	ENSP00000323929	ENSP00000264005	0	0	0	0	0	0.621	0	0.164	0.661
AHSG	GPC3	995381	990238	ENSP00000393887	ENSP00000359854	0	0	0	0	0.626	0	0	0	0.625
COL6A3	THY1	981609	980852	ENSP00000295550	ENSP00000284240	0	0	0	0	0.411	0	0	0.079	0.421
PRSS8	CDH1	984517	978794	ENSP00000319730	ENSP00000261769	0	0	0	0	0.324	0	0	0.823	0.872
PRCP	AGT	993333	989305	ENSP00000377055	ENSP00000355627	0	0	0	0	0	0.846	0	0.245	0.876
CST3	APOE	991494	977866	ENSP00000366124	ENSP00000252486	0	0	0	0	0	0	0	0.502	0.502
FN1	CTSD	987830	977119	ENSP00000346839	ENSP00000236671	0	0	0	0	0	0.621	0	0.469	0.785
ITIH2	SERPINA7	988490	985601	ENSP00000351190	ENSP00000329374	0	0	0	0	0.504	0	0	0	0.504
DPP4	CPAMD8	988888	981278	ENSP00000353731	ENSP00000291440	0	0	0	0	0	0.621	0	0	0.621
COL4A1	COL15A1	991286	991112	ENSP00000364979	ENSP00000364140	0	0	0.301	0.751	0.276	0	0.9	0.341	0.932
VSIG4	RNASE1	991059	987470	ENSP00000363869	ENSP00000344193	0	0	0	0	0.404	0	0	0	0.404
PTPN13	EPHB2	995476	991039	ENSP00000394794	ENSP00000363763	0	0	0	0	0	0	0.9	0.297	0.924
ABL1	CTTN	990541	982468	ENSP00000361423	ENSP00000301843	0	0	0	0	0	0	0	0.835	0.835
S100A8	CD14	989737	982769	ENSP00000357721	ENSP00000304236	0	0	0	0	0.483	0	0	0.183	0.549
COL22A1	COL5A3	982637	979475	ENSP00000303153	ENSP00000264828	0	0	0.338	0.865	0	0	0.9	0.271	0.906
KIAA1614	PTPRC	989503	989454	ENSP00000356560	ENSP00000356346	0	0	0	0	0	0	0.9	0	0.899
CP	MPO	979423	976656	ENSP00000264613	ENSP00000225275	0	0	0	0	0	0.621	0	0.43	0.769
HPX	VTN	979700	976729	ENSP00000265983	ENSP00000226218	0	0	0	0.573	0.409	0	0	0.516	0.531
THBS1	SDC1	978566	978042	ENSP00000260356	ENSP00000254351	0	0	0	0	0	0	0.8	0.373	0.866
PROM1	IGFBP3	997773	992347	ENSP00000415481	ENSP00000370473	0	0	0	0	0	0	0	0.822	0.822
PROM1	CD44	997773	980495	ENSP00000415481	ENSP00000278385	0	0	0	0	0	0	0	0.752	0.752
GPC4	GPC1	990240	979310	ENSP00000359864	ENSP00000264039	0	0	0	0.924	0	0	0.9	0.795	0.905
RBP4	LCAT	990366	979296	ENSP00000360519	ENSP00000264005	0	0	0	0	0.064	0	0	0.576	0.576
NRP1	EGF	979597	979559	ENSP00000265371	ENSP00000265171	0	0	0	0	0	0	0	0.846	0.846
MPO	COMP	976656	976540	ENSP00000225275	ENSP00000222271	0	0	0	0	0	0	0	0.498	0.497
EGF	TSG101	979559	977825	ENSP00000265171	ENSP00000251968	0	0	0	0	0	0	0.9	0.308	0.926
COL6A1	GP6	989197	983320	ENSP00000355180	ENSP00000308782	0	0	0	0	0	0	0.8	0	0.8
GC	C3	980262	977490	ENSP00000273951	ENSP00000245907	0	0	0	0	0	0.621	0	0.426	0.767
FN1	MEP1A	987830	976928	ENSP00000346839	ENSP00000230588	0	0	0	0	0	0.621	0	0	0.621
COL28A1	COL12A1	994029	985129	ENSP00000382356	ENSP00000325146	0	0	0	0.681	0	0	0.9	0	0.899
ANPEP	PEPD	982231	977404	ENSP00000300060	ENSP00000244137	0	0	0	0	0	0	0	0.422	0.422
FN1	VTN	987830	976729	ENSP00000346839	ENSP00000226218	0	0	0	0	0	0	0	0.971	0.971
COL5A1	CDH11	990434	979910	ENSP00000360882	ENSP00000268603	0	0	0	0	0.352	0	0	0.203	0.448
HSPA1A	APOB	991252	977017	ENSP00000364802	ENSP00000233242	0	0	0	0	0	0.621	0	0.195	0.674
RNASE1	CSF1R	987470	980974	ENSP00000344193	ENSP00000286301	0	0	0	0	0.552	0	0	0.2	0.617
APOA4	SDC1	988386	978042	ENSP00000350425	ENSP00000254351	0	0	0	0	0	0	0.9	0	0.899
TF	GAPDHS	979511	976544	ENSP00000264998	ENSP00000222286	0	0	0	0	0	0	0	0.812	0.812
FN1	CTSB	987830	987186	ENSP00000346839	ENSP00000342070	0	0	0	0	0	0	0	0.433	0.433
LPA	LRP2	984691	979259	ENSP00000321334	ENSP00000263816	0	0	0	0	0	0.621	0	0.379	0.748
CTSB	NPC2	987186	977177	ENSP00000342070	ENSP00000238633	0	0	0	0	0.403	0	0	0.175	0.474
COL6A1	PCOLCE	989197	976600	ENSP00000355180	ENSP00000223061	0	0	0	0	0.379	0	0	0.197	0.468
FN1	VIM	987830	976640	ENSP00000346839	ENSP00000224237	0	0	0	0	0.109	0	0	0.752	0.764
COL4A3	COL12A1	993597	985129	ENSP00000379823	ENSP00000325146	0	0	0	0	0	0	0.9	0	0.899
A2M	APOA1	984997	977122	ENSP00000323929	ENSP00000236850	0	0	0	0	0.105	0	0.9	0.504	0.949
EPHB6	EFNB1	993301	976027	ENSP00000376684	ENSP00000204961	0	0	0	0	0	0.923	0.8	0.612	0.993
ITIH2	FGA	988490	983008	ENSP00000351190	ENSP00000306361	0	0	0	0	0.641	0	0	0.212	0.698
SERPINA1	APOA1	988002	977122	ENSP00000348068	ENSP00000236850	0	0	0	0	0.328	0	0	0.195	0.422
SERPINA7	APOA1	985601	977122	ENSP00000329374	ENSP00000236850	0	0	0	0	0.442	0	0	0.253	0.555
GPC1	SDC1	979310	978042	ENSP00000264039	ENSP00000254351	0	0	0	0	0	0	0.9	0.66	0.963
CLU	KNG1	984035	979518	ENSP00000315130	ENSP00000265023	0	0	0	0	0	0	0.9	0.145	0.908
SDCBP	EFNB1	978545	976027	ENSP00000260130	ENSP00000204961	0	0	0	0	0	0.634	0	0	0.634
COL5A1	PCOLCE	990434	976600	ENSP00000360882	ENSP00000223061	0	0	0	0	0.366	0	0	0.133	0.413
KNG1	C5	979518	976632	ENSP00000265023	ENSP00000223642	0	0	0	0	0.068	0	0.9	0.086	0.902
HSPG2	APP	991052	980902	ENSP00000363827	ENSP00000284981	0	0	0	0	0	0.62	0.9	0.133	0.962
GPC3	APOA1	990238	977122	ENSP00000359854	ENSP00000236850	0	0	0	0	0.491	0	0	0.154	0.54
S100A9	CD14	989739	982769	ENSP00000357727	ENSP00000304236	0	0	0	0	0.521	0	0	0.15	0.565
FAT4	LAMC1	993407	978364	ENSP00000377862	ENSP00000258341	0	0	0	0.415	0	0	0	0.675	0.421
COL4A6	SDC1	990518	978042	ENSP00000361290	ENSP00000254351	0	0	0	0	0	0	0.8	0	0.8
C1RL	HPX	979748	979700	ENSP00000266542	ENSP00000265983	0	0	0	0	0	0	0	0.528	0.528
FN1	COL7A1	987830	985981	ENSP00000346839	ENSP00000332371	0	0	0	0.533	0	0.845	0	0.899	0.91
ALB	DNASE1	981665	977562	ENSP00000295897	ENSP00000246949	0	0	0	0	0	0	0	0.563	0.563
AGT	AMBP	989305	979549	ENSP00000355627	ENSP00000265132	0	0	0	0	0.702	0	0	0.241	0.759
F2	C5	983286	976632	ENSP00000308541	ENSP00000223642	0	0	0	0	0.486	0	0	0	0.486
CALM3	SPARCL1	981274	980751	ENSP00000291295	ENSP00000282470	0	0	0	0	0	0	0	0.429	0.429
CSF1R	LYZ	980974	978673	ENSP00000286301	ENSP00000261267	0	0	0	0	0.203	0	0	0.341	0.439
ALB	C3	981665	977490	ENSP00000295897	ENSP00000245907	0	0	0	0	0.127	0	0	0.567	0.596
SLURP1	ARSA	977531	976161	ENSP00000246515	ENSP00000216124	0	0	0	0	0	0	0	0.654	0.653
SERPINA1	A2M	988002	984997	ENSP00000348068	ENSP00000323929	0	0	0	0	0	0	0.9	0.75	0.973
PSAP	GLB1	993461	983078	ENSP00000378394	ENSP00000306920	0	0	0	0	0.159	0	0	0.463	0.518
PLG	THBS1	983339	978566	ENSP00000308938	ENSP00000260356	0	0	0	0	0	0.846	0	0.484	0.915
ASAH1	ARSA	992449	976161	ENSP00000371152	ENSP00000216124	0	0	0	0	0	0	0	0.569	0.569
CD55	THY1	984153	980852	ENSP00000316333	ENSP00000284240	0	0	0	0	0	0	0	0.43	0.43
DNAH8	ACPP	988668	984890	ENSP00000352312	ENSP00000323036	0	0	0	0	0	0	0	0.66	0.659
APP	EGF	980902	979559	ENSP00000284981	ENSP00000265171	0	0	0	0	0	0	0.9	0.305	0.925
HEXB	GNS	978705	978348	ENSP00000261416	ENSP00000258145	0	0	0	0	0.283	0	0.9	0.133	0.929
TPI1	GOT1	993609	990159	ENSP00000379933	ENSP00000359539	0	0	0	0	0.424	0	0	0.307	0.574
HSPA5	A2M	985019	984997	ENSP00000324173	ENSP00000323929	0	0	0	0	0	0.621	0	0.171	0.664
LCAT	PLA2G15	979296	976368	ENSP00000264005	ENSP00000219345	0	0	0	0.933	0	0	0.9	0.236	0.901
MUC5B	TFF1	997803	981285	ENSP00000415793	ENSP00000291527	0	0	0	0	0.148	0	0	0.907	0.915
VSIG4	C3	991059	977490	ENSP00000363869	ENSP00000245907	0	0	0	0	0	0.983	0	0.568	0.992
CTGF	VIM	989576	976640	ENSP00000356954	ENSP00000224237	0	0	0	0	0.105	0	0	0.46	0.484
FN1	CALM3	987830	981274	ENSP00000346839	ENSP00000291295	0	0	0	0	0	0	0	0.505	0.505
GOT1	ALB	990159	981665	ENSP00000359539	ENSP00000295897	0	0	0	0	0	0	0	0.836	0.835
COL6A3	CD44	981609	980495	ENSP00000295550	ENSP00000278385	0	0	0	0	0	0	0.8	0.121	0.812
C5	APOH	976632	976037	ENSP00000223642	ENSP00000205948	0	0	0	0	0.416	0	0	0.161	0.478
COL4A6	GP6	990518	983320	ENSP00000361290	ENSP00000308782	0	0	0	0	0	0	0.8	0	0.8
APP	C5	980902	976632	ENSP00000284981	ENSP00000223642	0	0	0	0	0	0	0.9	0	0.899
CDH2	CDH13	979959	979913	ENSP00000269141	ENSP00000268613	0	0	0	0.912	0.107	0	0.9	0.419	0.907
CD55	EGF	984153	979559	ENSP00000316333	ENSP00000265171	0	0	0	0	0	0	0	0.854	0.854
OBSCN	NEB	997129	994548	ENSP00000409493	ENSP00000386259	0	0	0	0	0.181	0	0	0.651	0.695
GSTP1	PTGDS	993873	990400	ENSP00000381607	ENSP00000360687	0	0	0	0	0.542	0	0	0	0.542
IGF2	IGFBP1	986678	980368	ENSP00000338297	ENSP00000275525	0	0	0	0	0.151	0.621	0.9	0.658	0.986
FGB	ALB	982976	981665	ENSP00000306099	ENSP00000295897	0	0	0	0	0.68	0	0	0.243	0.741
RBP4	APOA1	990366	977122	ENSP00000360519	ENSP00000236850	0	0	0	0	0.587	0	0	0.34	0.709
CTSD	GAPDH	977119	976853	ENSP00000236671	ENSP00000229239	0	0	0	0	0	0	0	0.426	0.425
EPHB2	SDCBP	991039	978545	ENSP00000363763	ENSP00000260130	0	0	0	0	0	0.619	0	0	0.619
HPX	KNG1	979700	979518	ENSP00000265983	ENSP00000265023	0	0	0	0	0.296	0	0	0.273	0.453
CD84	PTPRC	989595	989454	ENSP00000357033	ENSP00000356346	0	0	0	0	0.38	0	0	0.18	0.457
CP	GGT1	979423	977650	ENSP00000264613	ENSP00000248923	0	0	0	0	0	0	0	0.433	0.433
SERPINA5	ALB	986093	981665	ENSP00000333203	ENSP00000295897	0	0	0	0	0.138	0	0	0.562	0.597
EPHB2	SAMD9L	991039	985235	ENSP00000363763	ENSP00000326247	0	0	0	0	0	0	0	0.525	0.524
GUSB	GLA	982577	976332	ENSP00000302728	ENSP00000218516	0	0	0	0	0	0	0	0.427	0.427
SERPINA5	KLK1	986093	982410	ENSP00000333203	ENSP00000301420	0	0	0	0	0	0.621	0	0.522	0.806
MBP	GAPDH	988032	976853	ENSP00000348273	ENSP00000229239	0	0	0	0	0	0	0	0.499	0.499
IGF2	EGF	986678	979559	ENSP00000338297	ENSP00000265171	0	0	0	0	0	0	0	0.508	0.508
SERPINA5	PLG	986093	983339	ENSP00000333203	ENSP00000308938	0	0	0	0	0	0	0	0.504	0.504
GSN	ACTN4	990874	977891	ENSP00000362924	ENSP00000252699	0	0	0	0	0	0.621	0	0.371	0.745
MMRN2	VWF	990482	978701	ENSP00000361097	ENSP00000261405	0	0	0	0	0.397	0	0	0.082	0.409
PGK1	REV3L	990761	988579	ENSP00000362413	ENSP00000351697	0	0	0	0	0	0	0	0.468	0.468
GSN	CA2	990874	980926	ENSP00000362924	ENSP00000285379	0	0	0	0	0	0	0	0.465	0.465
PLG	CLEC3B	983339	981717	ENSP00000308938	ENSP00000296130	0	0	0	0	0	0.621	0	0.38	0.749
POMGNT1	DAG1	990472	983783	ENSP00000361052	ENSP00000312435	0	0	0	0	0	0	0	0.795	0.794
PTPRC	ALB	989454	981665	ENSP00000356346	ENSP00000295897	0	0	0	0	0	0	0	0.614	0.613
PLAU	VIM	990631	976640	ENSP00000361850	ENSP00000224237	0	0	0	0	0	0	0	0.874	0.874
HPX	C3	979700	977490	ENSP00000265983	ENSP00000245907	0	0	0	0	0.097	0	0	0.469	0.488
KIF18A	ESPL1	979124	978327	ENSP00000263181	ENSP00000257934	0	0	0	0	0.348	0	0	0.146	0.406
PRNP	GPC1	992007	979310	ENSP00000368748	ENSP00000264039	0	0	0	0	0	0	0.9	0.187	0.913
IGF2	PLG	986678	983339	ENSP00000338297	ENSP00000308938	0	0	0	0	0	0.621	0.9	0.306	0.97
CFI	C3	993429	977490	ENSP00000378130	ENSP00000245907	0	0	0	0	0.177	0.937	0.9	0.676	0.997
PLAU	VWF	990631	978701	ENSP00000361850	ENSP00000261405	0	0	0	0	0	0	0	0.43	0.43
REG3A	REG1A	982777	977039	ENSP00000304311	ENSP00000233735	0	0	0	0.933	0.669	0.621	0	0.893	0.874
ALDOB	GAPDH	991083	976853	ENSP00000363988	ENSP00000229239	0.113	0	0	0	0.158	0	0.9	0.374	0.943
PSAP	CTSB	993461	987186	ENSP00000378394	ENSP00000342070	0	0	0	0	0.316	0	0	0.285	0.478
CD44	GPC1	980495	979310	ENSP00000278385	ENSP00000264039	0	0	0	0	0	0	0	0.562	0.562
GPC3	APOH	990238	976037	ENSP00000359854	ENSP00000205948	0	0	0	0	0.521	0	0	0.065	0.522
PLG	APOE	983339	977866	ENSP00000308938	ENSP00000252486	0	0	0	0	0	0	0	0.562	0.562
THBD	HRG	991530	976976	ENSP00000366307	ENSP00000232003	0	0	0	0	0	0	0	0.463	0.462
AHSG	TF	995381	979511	ENSP00000393887	ENSP00000264998	0	0	0	0	0.649	0	0	0.429	0.786
PTGDS	KNG1	990400	979518	ENSP00000360687	ENSP00000265023	0	0	0	0	0	0	0	0.47	0.469
GAA	ATM	982926	980514	ENSP00000305692	ENSP00000278616	0	0	0	0	0	0	0	0.751	0.75
TFF1	CTSD	981285	977119	ENSP00000291527	ENSP00000236671	0	0	0	0	0	0	0	0.429	0.429
CFH	C3	989466	977490	ENSP00000356399	ENSP00000245907	0	0	0	0	0	0.997	0.9	0.675	0.999
MUC5B	MUC1	997803	986750	ENSP00000415793	ENSP00000338983	0	0	0	0	0	0	0.9	0.79	0.977
HEXB	NPC2	978705	977177	ENSP00000261416	ENSP00000238633	0	0	0	0	0.469	0	0	0.112	0.496
REV3L	GAPDH	988579	976853	ENSP00000351697	ENSP00000229239	0	0	0	0	0	0	0	0.79	0.79
ACE	SERPING1	981253	980496	ENSP00000290866	ENSP00000278407	0	0	0	0	0	0	0	0.464	0.463
GUSB	ALB	982577	981665	ENSP00000302728	ENSP00000295897	0	0	0	0	0	0	0	0.411	0.411
MME	ALB	988880	981665	ENSP00000353679	ENSP00000295897	0	0	0	0	0	0	0	0.43	0.43
COL7A1	COL1A1	985981	976714	ENSP00000332371	ENSP00000225964	0	0	0	0	0	0.619	0.9	0.521	0.979
CD14	LTF	982769	976972	ENSP00000304236	ENSP00000231751	0	0	0	0	0	0.621	0	0.18	0.668
APP	SERPINA3	980902	978851	ENSP00000284981	ENSP00000261981	0	0	0	0	0	0.621	0	0.076	0.626
IFI30	GRN	994383	975801	ENSP00000384886	ENSP00000053867	0	0	0	0	0.678	0	0	0.109	0.694
ANXA2	VIM	987719	976640	ENSP00000346032	ENSP00000224237	0	0.002	0	0	0.203	0	0	0.429	0.514
S100A9	LYZ	989739	978673	ENSP00000357727	ENSP00000261267	0	0	0	0	0.324	0	0	0.468	0.616
A2M	SERPING1	984997	980496	ENSP00000323929	ENSP00000278407	0	0	0	0	0	0	0.9	0.517	0.948
CD59	C9	986907	979183	ENSP00000340210	ENSP00000263408	0	0	0	0	0	0.846	0.8	0.201	0.972
COL4A3	COL4A2	993597	988874	ENSP00000379823	ENSP00000353654	0	0	0.525	0.917	0	0	0.9	0.718	0.909
MUC1	B3GNT1	986750	982909	ENSP00000338983	ENSP00000305595	0	0	0	0	0	0	0.9	0	0.899
PLG	SERPING1	983339	980496	ENSP00000308938	ENSP00000278407	0	0	0	0	0	0.621	0.9	0.378	0.973
L1CAM	CDH2	990051	979959	ENSP00000359074	ENSP00000269141	0	0	0	0	0	0	0	0.466	0.466
GPC4	CSPG4	990240	983791	ENSP00000359864	ENSP00000312506	0	0	0	0	0	0	0.9	0	0.899
ALB	THY1	981665	980852	ENSP00000295897	ENSP00000284240	0	0	0	0	0	0	0	0.429	0.429
YWHAZ	GAPDH	983399	976853	ENSP00000309503	ENSP00000229239	0	0	0	0	0.107	0.143	0	0.433	0.505
LPA	TF	984691	979511	ENSP00000321334	ENSP00000264998	0	0	0	0	0	0	0	0.429	0.429
RNASE1	TF	987470	979511	ENSP00000344193	ENSP00000264998	0	0	0	0	0	0	0	0.466	0.466
ROBO4	ESAM	982851	980542	ENSP00000304945	ENSP00000278927	0	0	0	0	0.455	0	0	0.079	0.465
THBD	PLAU	991530	990631	ENSP00000366307	ENSP00000361850	0	0	0	0	0	0	0	0.469	0.469
MBP	VIM	988032	976640	ENSP00000348273	ENSP00000224237	0	0	0	0	0	0	0	0.435	0.435
ALB	CDH1	981665	978794	ENSP00000295897	ENSP00000261769	0	0	0	0	0	0	0	0.612	0.611
DPT	ISLR	989545	977705	ENSP00000356791	ENSP00000249842	0	0	0	0	0.455	0	0	0	0.456
IGFBP3	CD44	992347	980495	ENSP00000370473	ENSP00000278385	0	0	0	0	0	0.621	0	0.309	0.72
GALNS	GNS	979923	978348	ENSP00000268695	ENSP00000258145	0	0	0.477	0.608	0	0	0	0.657	0.417
COL4A2	COL1A1	988874	976714	ENSP00000353654	ENSP00000225964	0	0	0	0.877	0.344	0	0.9	0.33	0.932
ALB	KRT9	981665	977545	ENSP00000295897	ENSP00000246662	0	0	0	0	0	0.302	0	0.202	0.405
TPP1	GNS	982154	978348	ENSP00000299427	ENSP00000258145	0	0	0	0	0.384	0	0	0.093	0.405
CTGF	IGFBP7	989576	981627	ENSP00000356954	ENSP00000295666	0	0	0	0	0.159	0	0	0.61	0.649
SERPINC1	CD44	989526	980495	ENSP00000356671	ENSP00000278385	0	0	0	0	0	0	0	0.428	0.428
CTTN	ALB	982468	981665	ENSP00000301843	ENSP00000295897	0	0	0	0	0	0	0	0.423	0.423
MGAM	DPP4	992861	988888	ENSP00000373973	ENSP00000353731	0	0	0	0	0	0	0	0.51	0.51
COL5A1	COL18A1	990434	988745	ENSP00000360882	ENSP00000352798	0	0	0.521	0.775	0.107	0	0.9	0.229	0.918
ALDOA	ACTN4	986512	977891	ENSP00000336927	ENSP00000252699	0	0	0	0	0	0	0.9	0.134	0.907
AGT	EGF	989305	979559	ENSP00000355627	ENSP00000265171	0	0	0	0	0	0	0	0.493	0.493
COL22A1	COL6A3	982637	981609	ENSP00000303153	ENSP00000295550	0	0	0	0.682	0	0	0.9	0.306	0.908
FGA	NID1	983008	979341	ENSP00000306361	ENSP00000264187	0	0	0	0	0	0.621	0	0	0.621
A2M	SERPINF1	984997	978068	ENSP00000323929	ENSP00000254722	0	0	0	0	0.415	0	0	0.178	0.486
TPI1	PGK1	993609	990761	ENSP00000379933	ENSP00000362413	0.8	0.813	0.466	0	0.809	0	0	0.947	0.999
COL28A1	COL4A1	994029	991286	ENSP00000382356	ENSP00000364979	0	0	0.388	0.815	0	0	0.9	0	0.906
CALM3	TYRO3	981274	979256	ENSP00000291295	ENSP00000263798	0	0	0	0	0	0	0	0.61	0.609
SERPINA5	SERPINA3	986093	978851	ENSP00000333203	ENSP00000261981	0	0	0.525	0.921	0.408	0	0	0.286	0.441
LYZ	MPO	978673	976656	ENSP00000261267	ENSP00000225275	0	0	0	0	0	0	0	0.751	0.75
ALB	CTSD	981665	977119	ENSP00000295897	ENSP00000236671	0	0	0	0	0	0	0	0.541	0.54
APP	CTSD	980902	977119	ENSP00000284981	ENSP00000236671	0	0	0	0	0	0.846	0	0.333	0.89
BAT2	FGA	994679	983008	ENSP00000387477	ENSP00000306361	0	0	0	0	0	0.786	0	0	0.786
CD7	ALB	983729	981665	ENSP00000312027	ENSP00000295897	0	0	0	0	0	0	0	0.411	0.411
LYZ	APOA1	978673	977122	ENSP00000261267	ENSP00000236850	0	0	0	0	0	0	0.9	0.41	0.937
ESAM	MADCAM1	980542	976103	ENSP00000278927	ENSP00000215637	0	0	0	0	0	0	0	0.432	0.432
ACPP	GAPDH	984890	976853	ENSP00000323036	ENSP00000229239	0	0	0	0	0	0	0	0.43	0.43
COL5A1	GP6	990434	983320	ENSP00000360882	ENSP00000308782	0	0	0	0	0	0	0.8	0	0.8
COL28A1	COL14A1	994029	981970	ENSP00000382356	ENSP00000297848	0	0	0	0.676	0	0	0.9	0	0.899
FN1	ANPEP	987830	982231	ENSP00000346839	ENSP00000300060	0	0	0	0	0	0	0	0.829	0.829
APP	LYZ	980902	978673	ENSP00000284981	ENSP00000261267	0	0	0	0	0	0	0.9	0.309	0.926
COL5A1	COL4A2	990434	988874	ENSP00000360882	ENSP00000353654	0	0	0.518	0.853	0.272	0	0.9	0.164	0.928
ALB	VCAM1	981665	981518	ENSP00000295897	ENSP00000294728	0	0	0	0	0	0	0	0.926	0.926
ALB	APOB	981665	977017	ENSP00000295897	ENSP00000233242	0	0	0	0	0.546	0	0	0.752	0.88
SORL1	APOE	978549	977866	ENSP00000260197	ENSP00000252486	0	0	0	0	0	0	0	0.51	0.51
ACPP	CSF1R	984890	980974	ENSP00000323036	ENSP00000286301	0	0	0	0	0	0	0	0.481	0.48
PSAP	CTSA	993461	990568	ENSP00000378394	ENSP00000361562	0	0	0	0	0.108	0	0	0.412	0.44
COL7A1	LAMC1	985981	978364	ENSP00000332371	ENSP00000258341	0	0	0	0	0	0	0	0.529	0.529
GPC3	DLK1	990238	986919	ENSP00000359854	ENSP00000340292	0	0	0	0	0.501	0	0	0.187	0.567
ITIH2	F2	988490	983286	ENSP00000351190	ENSP00000308541	0	0	0	0	0.606	0	0	0	0.606
ALB	AKR1B1	981665	980955	ENSP00000295897	ENSP00000285930	0	0	0	0	0	0	0	0.535	0.534
KRT1	CTSC	977850	976764	ENSP00000252244	ENSP00000227266	0	0	0	0	0	0	0	0.425	0.424
IFI30	NPC2	994383	977177	ENSP00000384886	ENSP00000238633	0	0	0	0	0.441	0	0	0	0.441
CLU	GC	984035	980262	ENSP00000315130	ENSP00000273951	0	0	0	0	0	0	0	0.401	0.401
AKR1B1	GLA	980955	976332	ENSP00000285930	ENSP00000218516	0	0	0	0	0	0	0.9	0	0.899
AGRN	DAG1	991989	983783	ENSP00000368678	ENSP00000312435	0	0	0	0	0	0.812	0.8	0.632	0.984
VCAM1	VTN	981518	976729	ENSP00000294728	ENSP00000226218	0	0	0	0	0	0	0	0.535	0.534
PVRL4	PVRL1	989587	979302	ENSP00000356991	ENSP00000264025	0	0	0	0.774	0	0.792	0.8	0.94	0.965
HSPG2	DAG1	991052	983783	ENSP00000363827	ENSP00000312435	0	0	0	0	0.074	0.391	0.8	0.267	0.899
AHSG	CP	995381	979423	ENSP00000393887	ENSP00000264613	0	0	0	0	0.148	0	0	0.379	0.435
PTPRJ	SDCBP	996060	978545	ENSP00000400010	ENSP00000260130	0	0	0	0	0	0.621	0	0	0.621
APOD	LCAT	987611	979296	ENSP00000345179	ENSP00000264005	0	0	0	0	0	0	0	0.61	0.609
COL4A1	COL18A1	991286	988745	ENSP00000364979	ENSP00000352798	0	0	0.486	0	0.103	0	0.9	0.461	0.969
CLU	ALB	984035	981665	ENSP00000315130	ENSP00000295897	0	0	0	0	0	0	0.9	0.374	0.933
DLK1	GRN	986919	975801	ENSP00000340292	ENSP00000053867	0	0	0	0.591	0	0.621	0	0.079	0.623
ITIH2	APOH	988490	976037	ENSP00000351190	ENSP00000205948	0	0	0	0	0.783	0	0	0.318	0.842
TXN	LYZ	991017	978673	ENSP00000363641	ENSP00000261267	0	0	0	0	0	0	0	0.463	0.462
CDH11	PDGFRB	979910	978803	ENSP00000268603	ENSP00000261799	0	0	0	0	0.416	0	0	0.12	0.451
ALB	LRP2	981665	979259	ENSP00000295897	ENSP00000263816	0	0	0	0	0	0.621	0	0.907	0.962
FBLN2	FBN1	994291	985164	ENSP00000384169	ENSP00000325527	0	0	0	0.725	0.16	0.846	0	0.9	0.896
TPI1	IDH1	993609	978630	ENSP00000379933	ENSP00000260985	0	0	0	0	0.252	0	0	0.48	0.586
HSPG2	FN1	991052	987830	ENSP00000363827	ENSP00000346839	0	0	0	0	0	0.62	0	0.305	0.718
APOA2	AGT	989579	989305	ENSP00000356969	ENSP00000355627	0	0	0	0	0.634	0	0	0.2	0.687
RNASE2	ACE	982656	981253	ENSP00000303276	ENSP00000290866	0	0	0	0	0	0	0	0.498	0.497
SPP1	CD44	993479	980495	ENSP00000378517	ENSP00000278385	0	0	0	0	0.161	0.621	0	0.916	0.969
APOA4	LPA	988386	984691	ENSP00000350425	ENSP00000321334	0	0	0	0	0	0	0	0.752	0.752
NCAM1	CD27	984374	979752	ENSP00000318472	ENSP00000266557	0	0	0	0	0	0	0	0.611	0.611
CADM1	CDH11	985654	979910	ENSP00000329797	ENSP00000268603	0	0	0	0	0	0	0	0.811	0.811
AMBP	APOH	979549	976037	ENSP00000265132	ENSP00000205948	0	0	0	0	0.889	0	0	0.29	0.916
LTF	MPO	976972	976656	ENSP00000231751	ENSP00000225275	0	0	0	0	0.159	0	0	0.788	0.809
REV3L	LYZ	988579	978673	ENSP00000351697	ENSP00000261267	0	0	0	0	0	0	0	0.66	0.659
COL4A1	COL14A1	991286	981970	ENSP00000364979	ENSP00000297848	0	0	0	0.586	0	0	0.9	0.071	0.9
KLK3	CDH1	983954	978794	ENSP00000314151	ENSP00000261769	0	0	0	0	0	0	0	0.469	0.469
CD44	ACTR3	980495	979138	ENSP00000278385	ENSP00000263238	0	0	0	0	0	0.619	0	0	0.619
CTSB	APLP2	987186	979203	ENSP00000342070	ENSP00000263574	0	0	0	0	0.124	0	0	0.469	0.503
PLAU	FGB	990631	982976	ENSP00000361850	ENSP00000306099	0	0	0	0	0	0	0.9	0.101	0.904
ALDOA	SERPING1	986512	980496	ENSP00000336927	ENSP00000278407	0	0	0	0	0	0	0.9	0	0.899
CFI	EFEMP1	993429	987932	ENSP00000378130	ENSP00000347596	0	0	0	0	0	0	0	0.423	0.423
FGB	APOH	982976	976037	ENSP00000306099	ENSP00000205948	0	0	0	0	0.838	0	0	0.319	0.882
KNG1	GAPDH	979518	976853	ENSP00000265023	ENSP00000229239	0	0	0	0	0	0	0	0.43	0.43
TXN	PRG4	991017	989481	ENSP00000363641	ENSP00000356452	0	0	0	0	0	0	0	0.8	0.8
S100A9	VIM	989739	976640	ENSP00000357727	ENSP00000224237	0	0	0	0	0	0	0	0.43	0.43
PTPRC	MPO	989454	976656	ENSP00000356346	ENSP00000225275	0	0	0	0	0	0	0	0.43	0.43
TPI1	SHMT1	993609	984410	ENSP00000379933	ENSP00000318868	0.121	0	0	0	0.223	0	0	0.81	0.852
CD44	LAMC1	980495	978364	ENSP00000278385	ENSP00000258341	0	0	0	0	0	0	0.8	0.301	0.85
MBP	APP	988032	980902	ENSP00000348273	ENSP00000284981	0	0	0	0	0.154	0.606	0	0.22	0.704
RBP4	APOH	990366	976037	ENSP00000360519	ENSP00000205948	0	0	0	0	0.515	0	0	0.203	0.587
CFB	C4A	994789	992691	ENSP00000388516	ENSP00000372815	0	0	0	0	0	0	0	0.462	0.462
TXN	REV3L	991017	988579	ENSP00000363641	ENSP00000351697	0	0	0	0	0	0	0	0.902	0.902
UBA52	CALM3	994748	981274	ENSP00000388107	ENSP00000291295	0	0	0	0	0	0	0	0.567	0.567
ANXA5	AIFM1	981787	981039	ENSP00000296511	ENSP00000287295	0	0	0	0	0	0	0	0.466	0.466
IGF2	ALB	986678	981665	ENSP00000338297	ENSP00000295897	0	0	0	0	0.109	0	0	0.412	0.44
HSPG2	GPC1	991052	979310	ENSP00000363827	ENSP00000264039	0	0	0	0	0	0	0.9	0.23	0.917
F2	APOE	983286	977866	ENSP00000308541	ENSP00000252486	0	0	0	0	0	0	0	0.428	0.428
ALB	KNG1	981665	979518	ENSP00000295897	ENSP00000265023	0	0	0	0	0.266	0	0.9	0.751	0.979
GSN	APP	990874	980902	ENSP00000362924	ENSP00000284981	0	0	0	0	0	0.621	0.9	0.219	0.966
HSPG2	SDC1	991052	978042	ENSP00000363827	ENSP00000254351	0	0	0	0	0	0	0.9	0.241	0.918
DLK1	AMBP	986919	979549	ENSP00000340292	ENSP00000265132	0	0	0	0	0.541	0	0	0	0.54
HP	GC	988021	980262	ENSP00000348170	ENSP00000273951	0	0	0	0	0.12	0	0	0.67	0.69
DNAH5	DNAH3	979543	978696	ENSP00000265104	ENSP00000261383	0	0	0	0.848	0	0	0.36	0.778	0.434
COL4A1	COL4A6	991286	990518	ENSP00000364979	ENSP00000361290	0	0	0.525	0.925	0	0	0.9	0.672	0.908
FN1	APP	987830	980902	ENSP00000346839	ENSP00000284981	0	0	0	0	0	0	0.9	0.273	0.922
AHSG	SERPINA1	995381	988002	ENSP00000393887	ENSP00000348068	0	0	0	0	0.306	0	0	0.26	0.451
THBD	FN1	991530	987830	ENSP00000366307	ENSP00000346839	0	0	0	0	0.069	0	0	0.425	0.429
RAB11FIP1	TF	985834	979511	ENSP00000331342	ENSP00000264998	0	0	0	0	0	0	0	0.421	0.42
COL4A1	COL1A1	991286	976714	ENSP00000364979	ENSP00000225964	0	0	0	0.886	0.343	0	0.9	0.54	0.933
GSTP1	CRYZ	993873	986812	ENSP00000381607	ENSP00000339399	0	0	0	0	0	0	0	0.515	0.515
HSPG2	GRN	991052	975801	ENSP00000363827	ENSP00000053867	0	0	0	0.49	0	0.621	0	0.127	0.634
IFI30	CD14	994383	982769	ENSP00000384886	ENSP00000304236	0	0	0	0	0.619	0	0	0	0.619
COL4A1	FN1	991286	987830	ENSP00000364979	ENSP00000346839	0	0	0	0	0.18	0.62	0	0.379	0.779
ALDH1L1	SHMT1	993334	984410	ENSP00000377083	ENSP00000318868	0	0	0	0	0	0	0.9	0.504	0.947
HP	GGT1	988021	977650	ENSP00000348170	ENSP00000248923	0	0	0	0	0	0	0	0.426	0.425
PLAU	LRP2	990631	979259	ENSP00000361850	ENSP00000263816	0	0	0	0	0	0.621	0	0.87	0.947
SERPINA5	AMBP	986093	979549	ENSP00000333203	ENSP00000265132	0	0	0	0	0.558	0	0	0.124	0.587
SERPINA7	FGA	985601	983008	ENSP00000329374	ENSP00000306361	0	0	0	0	0.535	0	0	0.07	0.538
NAGA	HEXB	993580	978705	ENSP00000379680	ENSP00000261416	0	0	0	0	0.149	0	0.9	0.243	0.926
ANXA1	C3	978277	977490	ENSP00000257497	ENSP00000245907	0	0	0	0	0	0	0.9	0.184	0.912
SERPINA7	APOB	985601	977017	ENSP00000329374	ENSP00000233242	0	0	0	0	0.453	0	0	0.184	0.523
COL4A6	COL14A1	990518	981970	ENSP00000361290	ENSP00000297848	0	0	0	0.572	0	0	0.9	0.105	0.901
IGHM	IGK@	998028	992921	ENSP00000418294	ENSP00000374777	0	0	0	0.838	0	0.9	0	0.27	0.903
COL18A1	THBS1	988745	978566	ENSP00000352798	ENSP00000260356	0	0	0	0.409	0	0.62	0	0.67	0.765
ALDOA	CLU	986512	984035	ENSP00000336927	ENSP00000315130	0	0	0	0	0	0	0.9	0.079	0.901
IGF2	WISP2	986678	975946	ENSP00000338297	ENSP00000190983	0	0	0	0	0	0.621	0	0.088	0.631
ALB	SDC1	981665	978042	ENSP00000295897	ENSP00000254351	0	0	0	0	0	0	0	0.418	0.418
HBA1	CD44	984820	980495	ENSP00000322421	ENSP00000278385	0	0	0	0	0	0	0	0.5	0.5
NEB	VIM	994548	976640	ENSP00000386259	ENSP00000224237	0	0	0	0	0	0	0.9	0.271	0.922
THBS1	GAPDH	978566	976853	ENSP00000260356	ENSP00000229239	0	0	0	0	0	0	0	0.427	0.427
TPI1	VWF	993609	978701	ENSP00000379933	ENSP00000261405	0	0	0	0	0	0	0	0.461	0.461
L1CAM	CNTN1	990051	985176	ENSP00000359074	ENSP00000325660	0	0	0	0.803	0	0.621	0.9	0.139	0.96
DSP	DSC2	992080	980642	ENSP00000369129	ENSP00000280904	0	0	0	0	0	0	0	0.75	0.75
GAS6	KNG1	985907	979518	ENSP00000331831	ENSP00000265023	0	0	0	0	0	0	0.9	0.099	0.903
CEP170	HSPG2	997779	991052	ENSP00000415575	ENSP00000363827	0	0	0	0	0	0	0.9	0	0.899
THBD	ACE	991530	981253	ENSP00000366307	ENSP00000290866	0	0	0	0	0	0	0	0.467	0.467
COL4A1	COL4A2	991286	988874	ENSP00000364979	ENSP00000353654	0	0	0.525	0.927	0.776	0.999	0.9	0.87	0.999
ALB	SOD1	981665	980033	ENSP00000295897	ENSP00000270142	0	0	0	0	0	0	0	0.461	0.461
NCAM1	VCAM1	984374	981518	ENSP00000318472	ENSP00000294728	0	0	0	0.568	0	0	0.9	0.468	0.918
CEL	ALB	990490	981665	ENSP00000361151	ENSP00000295897	0	0	0	0	0	0	0	0.481	0.48
CLEC3B	VWF	981717	978701	ENSP00000296130	ENSP00000261405	0	0	0	0	0.453	0	0	0.117	0.484
APOA2	LPA	989579	984691	ENSP00000356969	ENSP00000321334	0	0	0	0	0	0	0	0.869	0.869
ATP5A1	ENO1	980719	977078	ENSP00000282050	ENSP00000234590	0.208	0	0	0	0.28	0	0	0.346	0.576
FGFR2	ALB	997194	981665	ENSP00000410294	ENSP00000295897	0	0	0	0	0	0	0	0.463	0.462
CD7	MPO	983729	976656	ENSP00000312027	ENSP00000225275	0	0	0	0	0	0	0	0.66	0.659
UBA52	CDH1	994748	978794	ENSP00000388107	ENSP00000261769	0	0	0	0	0	0	0	0.541	0.54
COL6A3	SDC1	981609	978042	ENSP00000295550	ENSP00000254351	0	0	0	0	0	0	0.8	0.083	0.804
C1RL	LCAT	979748	979296	ENSP00000266542	ENSP00000264005	0	0	0	0	0	0	0	0.503	0.502
CTTN	EGF	982468	979559	ENSP00000301843	ENSP00000265171	0	0	0	0	0	0	0	0.4	0.4
PTPRC	GAPDH	989454	976853	ENSP00000356346	ENSP00000229239	0	0	0	0	0	0	0	0.541	0.54
PGK1	ALDH1A1	990761	981964	ENSP00000362413	ENSP00000297785	0	0	0	0	0	0	0	0.485	0.486
DNASE1	APOH	977562	976037	ENSP00000246949	ENSP00000205948	0	0	0	0	0	0	0	0.401	0.401
ALB	LYZ	981665	978673	ENSP00000295897	ENSP00000261267	0	0	0	0	0	0	0	0.853	0.853
LTBP1	THBS1	987780	978566	ENSP00000346467	ENSP00000260356	0	0	0	0.475	0	0	0.8	0.183	0.813
TF	CP	979511	979423	ENSP00000264998	ENSP00000264613	0	0	0	0	0.108	0	0.9	0.84	0.983
PLG	TF	983339	979511	ENSP00000308938	ENSP00000264998	0	0	0	0	0	0	0	0.562	0.562
VWF	GAPDH	978701	976853	ENSP00000261405	ENSP00000229239	0	0	0	0	0	0	0	0.503	0.502
DNAH8	ACE	988668	981253	ENSP00000352312	ENSP00000290866	0	0	0	0	0	0	0	0.567	0.567
DLK1	F2	986919	983286	ENSP00000340292	ENSP00000308541	0	0	0	0	0.542	0	0	0.083	0.551
TXN	CRYZ	991017	986812	ENSP00000363641	ENSP00000339399	0	0	0	0	0.077	0	0	0.459	0.468
ACPP	VTN	984890	976729	ENSP00000323036	ENSP00000226218	0	0	0	0	0	0	0	0.503	0.502
FBP1	TXN	991177	991017	ENSP00000364475	ENSP00000363641	0.144	0	0	0	0	0	0	0.566	0.603
FGB	GC	982976	980262	ENSP00000306099	ENSP00000273951	0	0	0	0	0.273	0	0	0.308	0.463
HEXA	GLA	979876	976332	ENSP00000268097	ENSP00000218516	0	0	0	0	0	0	0.9	0.285	0.923
IGFBP3	F2	992347	983286	ENSP00000370473	ENSP00000308541	0	0	0	0	0.158	0.621	0.9	0.335	0.974
ROBO4	GPR116	982851	979606	ENSP00000304945	ENSP00000265417	0	0	0	0	0.417	0	0	0.096	0.438
CEL	LPA	990490	984691	ENSP00000361151	ENSP00000321334	0	0	0	0	0	0	0	0.503	0.502
ABL1	MUC1	990541	986750	ENSP00000361423	ENSP00000338983	0	0	0	0	0	0.621	0	0.803	0.92
PGK1	AIFM1	990761	981039	ENSP00000362413	ENSP00000287295	0	0	0	0	0.56	0	0	0.104	0.579
MXRA8	PDGFRB	983213	978803	ENSP00000307887	ENSP00000261799	0	0	0	0	0.447	0	0	0	0.448
DLK1	APOA1	986919	977122	ENSP00000340292	ENSP00000236850	0	0	0	0	0.521	0	0	0.325	0.654
FBN1	COL12A1	985164	985129	ENSP00000325527	ENSP00000325146	0	0	0	0	0.398	0	0	0.079	0.408
TNC	VIM	979548	976640	ENSP00000265131	ENSP00000224237	0	0	0	0	0	0	0	0.513	0.513
EGF	TF	979559	979511	ENSP00000265171	ENSP00000264998	0	0	0	0	0	0	0	0.751	0.75
TPI1	ENO1	993609	977078	ENSP00000379933	ENSP00000234590	0.512	0	0	0	0.896	0.144	0	0.897	0.994
GAPDH	GAPDHS	976853	976544	ENSP00000229239	ENSP00000222286	0.088	0	0.525	0.958	0.248	0.195	0	0.867	0.407
COL6A1	COL18A1	989197	988745	ENSP00000355180	ENSP00000352798	0	0	0	0.73	0.146	0	0.9	0.369	0.916
THBS1	COL1A1	978566	976714	ENSP00000260356	ENSP00000225964	0	0	0	0.431	0.148	0.62	0	0.25	0.693
FN1	A2M	987830	984997	ENSP00000346839	ENSP00000323929	0	0	0	0	0	0	0.9	0.534	0.95
COL14A1	LUM	981970	979766	ENSP00000297848	ENSP00000266718	0	0	0	0	0	0	0	0.614	0.613
PARP4	CALM3	992495	981274	ENSP00000371419	ENSP00000291295	0	0	0	0	0	0	0.9	0	0.899
SERPINA1	ACTN4	988002	977891	ENSP00000348068	ENSP00000252699	0	0	0	0	0	0	0.9	0	0.899
CTSB	GUSB	987186	982577	ENSP00000342070	ENSP00000302728	0	0	0	0	0	0	0	0.41	0.409
C9	C5	979183	976632	ENSP00000263408	ENSP00000223642	0	0	0	0	0	0	0.9	0.266	0.921
SERPINA1	EGF	988002	979559	ENSP00000348068	ENSP00000265171	0	0	0	0	0	0	0.9	0.105	0.904
DNAH8	VPS4B	988668	977166	ENSP00000352312	ENSP00000238497	0	0	0	0	0	0	0	0.625	0.625
PLAU	ACE	990631	981253	ENSP00000361850	ENSP00000290866	0	0	0	0	0	0	0	0.852	0.852
ASAH1	GLB1	992449	983078	ENSP00000371152	ENSP00000306920	0	0	0	0	0	0	0	0.401	0.401
FGFR2	FN1	997194	987830	ENSP00000410294	ENSP00000346839	0	0	0	0	0	0	0	0.43	0.43
ALB	CP	981665	979423	ENSP00000295897	ENSP00000264613	0	0	0	0	0.107	0	0	0.947	0.949
GGT6	LDHB	992421	976865	ENSP00000370962	ENSP00000229319	0	0	0	0	0	0	0	0.515	0.515
A2M	EGF	984997	979559	ENSP00000323929	ENSP00000265171	0	0	0	0	0	0	0.9	0.331	0.928
AHSG	FGB	995381	982976	ENSP00000393887	ENSP00000306099	0	0	0	0	0.648	0	0	0.261	0.722
HP	APOE	988021	977866	ENSP00000348170	ENSP00000252486	0	0	0	0	0	0.621	0	0.878	0.95
C4A	CST3	992691	991494	ENSP00000372815	ENSP00000366124	0	0	0	0	0	0.621	0	0.164	0.661
ANXA2	CEACAM1	987719	975862	ENSP00000346032	ENSP00000161559	0	0	0	0	0	0.621	0	0.825	0.929
DLK1	IGFBP1	986919	980368	ENSP00000340292	ENSP00000275525	0	0	0	0	0.339	0	0	0.26	0.477
GAS6	AXL	985907	982371	ENSP00000331831	ENSP00000301178	0	0	0	0	0.134	0.993	0	0.965	0.999
FN1	MPO	987830	976656	ENSP00000346839	ENSP00000225275	0	0	0	0	0	0	0	0.429	0.429
MME	QPCT	988880	987562	ENSP00000353679	ENSP00000344829	0	0	0	0	0	0	0	0.429	0.429
IFI30	CSF1R	994383	980974	ENSP00000384886	ENSP00000286301	0	0	0	0	0.521	0	0	0	0.521
LCAT	APOA1	979296	977122	ENSP00000264005	ENSP00000236850	0	0	0	0	0.106	0.937	0.9	0.841	0.998
VCAM1	VWF	981518	978701	ENSP00000294728	ENSP00000261405	0	0	0	0	0	0	0	0.752	0.752
ALB	GAPDH	981665	976853	ENSP00000295897	ENSP00000229239	0	0	0	0	0	0	0	0.789	0.788
COL4A2	FN1	988874	987830	ENSP00000353654	ENSP00000346839	0	0	0	0	0.163	0.62	0	0.275	0.737
SERPINF2	SERPING1	984765	980496	ENSP00000321853	ENSP00000278407	0	0	0.525	0.804	0	0	0.9	0.432	0.916
COL4A3	COL7A1	993597	985981	ENSP00000379823	ENSP00000332371	0	0	0	0.889	0	0	0.9	0.608	0.906
ALB	HRG	981665	976976	ENSP00000295897	ENSP00000232003	0	0	0	0	0.187	0	0	0.367	0.45
ALB	PVRL1	981665	979302	ENSP00000295897	ENSP00000264025	0	0	0	0	0	0	0	0.46	0.46
MMRN2	GPR116	990482	979606	ENSP00000361097	ENSP00000265417	0	0	0	0	0.459	0	0	0	0.459
PDCD6IP	TSG101	983145	977825	ENSP00000307387	ENSP00000251968	0	0	0	0.594	0	0.999	0	0.528	0.999
REV3L	APOE	988579	977866	ENSP00000351697	ENSP00000252486	0	0	0	0	0	0	0	0.467	0.467
ENO1	AHCY	977078	976287	ENSP00000234590	ENSP00000217426	0	0	0	0	0.313	0	0	0.25	0.451
APOA2	APOD	989579	987611	ENSP00000356969	ENSP00000345179	0	0	0	0	0	0.621	0	0.562	0.822
COL11A1	SDC1	988488	978042	ENSP00000351163	ENSP00000254351	0	0	0	0	0	0	0.8	0.067	0.8
COL4A3	COL22A1	993597	982637	ENSP00000379823	ENSP00000303153	0	0	0.438	0.87	0	0	0.9	0.148	0.906
PSAP	ARSA	993461	976161	ENSP00000378394	ENSP00000216124	0	0	0	0	0	0	0	0.657	0.657
PLAU	EGF	990631	979559	ENSP00000361850	ENSP00000265171	0	0	0	0	0	0	0	0.902	0.902
SERPINA7	KLK1	985601	982410	ENSP00000329374	ENSP00000301420	0	0	0	0	0	0	0	0.41	0.409
FN1	PVRL1	987830	979302	ENSP00000346839	ENSP00000264025	0	0	0	0	0	0	0	0.514	0.514
COL18A1	GPC1	988745	979310	ENSP00000352798	ENSP00000264039	0	0	0	0	0	0.621	0	0.778	0.91
FN1	CDH2	987830	979959	ENSP00000346839	ENSP00000269141	0	0	0	0	0	0	0	0.66	0.659
CTSA	GM2A	990568	988253	ENSP00000361562	ENSP00000349687	0	0	0	0	0.113	0	0	0.408	0.439
REV3L	DNASE1	988579	977562	ENSP00000351697	ENSP00000246949	0	0	0	0	0	0	0	0.563	0.563
IGFBP3	EGF	992347	979559	ENSP00000370473	ENSP00000265171	0	0	0	0	0	0	0	0.892	0.892
HSPG2	FBN1	991052	985164	ENSP00000363827	ENSP00000325527	0	0	0	0.407	0.102	0.621	0	0.138	0.654
CD14	LGALS3BP	982769	979033	ENSP00000304236	ENSP00000262776	0	0	0	0	0.067	0.621	0	0.068	0.624
COL4A1	GP6	991286	983320	ENSP00000364979	ENSP00000308782	0	0	0	0	0	0	0.8	0	0.8
ABL1	GPC1	990541	979310	ENSP00000361423	ENSP00000264039	0	0	0	0	0	0	0.9	0	0.899
SERPINC1	SERPINA7	989526	985601	ENSP00000356671	ENSP00000329374	0	0	0.525	0.804	0.552	0	0	0.427	0.626
PLG	CTSD	983339	977119	ENSP00000308938	ENSP00000236671	0	0	0	0	0	0	0	0.484	0.484
PTPRC	MADCAM1	989454	976103	ENSP00000356346	ENSP00000215637	0	0	0	0	0	0	0	0.541	0.54
COL6A1	TNC	989197	979548	ENSP00000355180	ENSP00000265131	0	0	0	0	0.103	0	0	0.408	0.433
SPP1	THBS1	993479	978566	ENSP00000378517	ENSP00000260356	0	0	0	0	0	0	0	0.412	0.412
ALB	CALM3	981665	981274	ENSP00000295897	ENSP00000291295	0	0	0	0	0	0	0	0.752	0.752
RNASE1	ANXA5	987470	981787	ENSP00000344193	ENSP00000296511	0	0	0	0	0	0	0	0.461	0.461
HRG	APOH	976976	976037	ENSP00000232003	ENSP00000205948	0	0	0	0	0.508	0	0	0.302	0.634
TF	APOB	979511	977017	ENSP00000264998	ENSP00000233242	0	0	0	0	0.534	0	0	0.506	0.754
PSAP	GRN	993461	975801	ENSP00000378394	ENSP00000053867	0	0	0	0	0.532	0	0	0.104	0.553
IFI30	TXN	994383	991017	ENSP00000384886	ENSP00000363641	0	0	0	0	0	0	0	0.552	0.552
COL28A1	COL6A3	994029	981609	ENSP00000382356	ENSP00000295550	0	0	0	0.746	0	0	0.9	0	0.899
VTN	VIM	976729	976640	ENSP00000226218	ENSP00000224237	0	0	0	0	0	0	0	0.426	0.425
AHSG	HPX	995381	979700	ENSP00000393887	ENSP00000265983	0	0	0	0	0.504	0	0	0.43	0.698
COL4A6	COL7A1	990518	985981	ENSP00000361290	ENSP00000332371	0	0	0	0.879	0	0	0.9	0.318	0.903
CP	APOB	979423	977017	ENSP00000264613	ENSP00000233242	0	0	0	0	0.234	0	0	0.379	0.492
CDH2	GAPDH	979959	976853	ENSP00000269141	ENSP00000229239	0	0	0	0	0	0	0	0.464	0.463
COL7A1	NID1	985981	979341	ENSP00000332371	ENSP00000264187	0	0	0	0	0	0	0	0.533	0.532
AHSG	SERPINA7	995381	985601	ENSP00000393887	ENSP00000329374	0	0	0	0	0.507	0	0	0.148	0.551
COL4A3	APP	993597	980902	ENSP00000379823	ENSP00000284981	0	0	0	0	0	0.62	0	0	0.619
PIGR	ACP2	988130	978248	ENSP00000348888	ENSP00000256997	0	0	0	0	0	0	0	0.427	0.427
S100A8	FCGR3A	989737	989573	ENSP00000357721	ENSP00000356946	0	0	0	0	0.654	0	0	0.265	0.728
MUC5B	TFF2	997803	981284	ENSP00000415793	ENSP00000291526	0	0	0	0	0.16	0	0	0.613	0.653
DSP	CDH1	992080	978794	ENSP00000369129	ENSP00000261769	0	0	0	0	0.184	0	0	0.673	0.715
SERPINF2	PLG	984765	983339	ENSP00000321853	ENSP00000308938	0	0	0	0	0	0.937	0.9	0.837	0.998
UBA52	CTSD	994748	977119	ENSP00000388107	ENSP00000236671	0	0	0	0	0	0	0	0.463	0.462
SHMT1	ATP5A1	984410	980719	ENSP00000318868	ENSP00000282050	0.411	0	0	0	0.425	0	0	0.651	0.865
IGFBP3	IGFBP7	992347	981627	ENSP00000370473	ENSP00000295666	0	0	0	0	0	0	0	0.514	0.514
DAG1	LAMC1	983783	978364	ENSP00000312435	ENSP00000258341	0	0	0	0	0	0	0.8	0.341	0.859
APOE	APOA1	977866	977122	ENSP00000252486	ENSP00000236850	0	0	0	0.681	0.101	0	0.9	0.853	0.929
PVRL1	PVRL2	979302	977865	ENSP00000264025	ENSP00000252483	0	0	0	0.814	0	0	0.8	0.789	0.828
APOA2	FGB	989579	982976	ENSP00000356969	ENSP00000306099	0	0	0	0	0.418	0	0	0.144	0.468
COL11A1	COMP	988488	976540	ENSP00000351163	ENSP00000222271	0	0	0	0	0.267	0	0	0.386	0.519
TF	GAPDH	979511	976853	ENSP00000264998	ENSP00000229239	0	0	0	0	0	0	0	0.917	0.917
APC	KRT1	978275	977850	ENSP00000257430	ENSP00000252244	0	0	0	0	0	0.583	0	0.07	0.586
HP	APOH	988021	976037	ENSP00000348170	ENSP00000205948	0	0	0	0	0.254	0	0	0.38	0.506
FBLN2	NID1	994291	979341	ENSP00000384169	ENSP00000264187	0	0	0	0.51	0.076	0.875	0	0.653	0.915
SPINK5	APOB	988770	977017	ENSP00000352936	ENSP00000233242	0	0	0	0	0	0	0	0.465	0.465
SERPINA5	F2	986093	983286	ENSP00000333203	ENSP00000308541	0	0	0	0	0.339	0.846	0.8	0.319	0.983
COL4A1	COL5A3	991286	979475	ENSP00000364979	ENSP00000264828	0	0	0.525	0.865	0	0	0.9	0.244	0.909
A2M	KNG1	984997	979518	ENSP00000323929	ENSP00000265023	0	0	0	0	0.068	0	0.9	0.466	0.943
HP	C3	988021	977490	ENSP00000348170	ENSP00000245907	0	0	0	0	0.159	0	0	0.61	0.649
TPI1	ALDOB	993609	991083	ENSP00000379933	ENSP00000363988	0	0	0	0	0.174	0	0.9	0.527	0.955
UBR4	DYNC1H1	991166	988143	ENSP00000364403	ENSP00000348965	0	0	0	0	0.375	0	0	0.147	0.431
ACE	GAPDH	981253	976853	ENSP00000290866	ENSP00000229239	0	0	0	0	0	0	0	0.541	0.54
DNAH8	AKR1B1	988668	980955	ENSP00000352312	ENSP00000285930	0	0	0	0	0	0	0	0.531	0.53
KLK3	PLG	983954	983339	ENSP00000314151	ENSP00000308938	0	0	0	0.863	0	0.621	0	0.374	0.638
CFI	CP	993429	979423	ENSP00000378130	ENSP00000264613	0	0	0	0	0.355	0	0	0.144	0.41
APOA2	ALB	989579	981665	ENSP00000356969	ENSP00000295897	0	0	0	0	0.666	0.302	0	0.464	0.858
FN1	CA2	987830	980926	ENSP00000346839	ENSP00000285379	0	0	0	0	0	0	0	0.465	0.465
CD177	SERPINC1	994814	989526	ENSP00000388794	ENSP00000356671	0	0	0	0	0	0	0	0.429	0.429
PLG	NID1	983339	979341	ENSP00000308938	ENSP00000264187	0	0	0	0	0	0	0	0.423	0.423
HPX	C9	979700	979183	ENSP00000265983	ENSP00000263408	0	0	0	0	0.295	0	0	0.261	0.444
SORBS1	PVRL1	989183	979302	ENSP00000355136	ENSP00000264025	0	0	0	0	0	0	0	0.505	0.505
COL4A2	CD44	988874	980495	ENSP00000353654	ENSP00000278385	0	0	0	0	0	0	0.8	0.127	0.813
ANXA2	PLG	987719	983339	ENSP00000346032	ENSP00000308938	0	0	0	0	0	0.621	0	0.916	0.966
VSIG4	A2M	991059	984997	ENSP00000363869	ENSP00000323929	0	0	0	0	0	0	0	0.425	0.424
COL12A1	COL14A1	985129	981970	ENSP00000325146	ENSP00000297848	0	0	0	0.921	0.072	0	0.9	0.155	0.901
COL5A1	CD44	990434	980495	ENSP00000360882	ENSP00000278385	0	0	0	0	0	0	0.8	0.163	0.821
HBB	HBA1	986200	984820	ENSP00000333994	ENSP00000322421	0	0	0	0.911	0.645	0.999	0.9	0.672	0.999
APP	LTF	980902	976972	ENSP00000284981	ENSP00000231751	0	0	0	0	0	0	0.9	0.22	0.916
PTPRC	CD44	989454	980495	ENSP00000356346	ENSP00000278385	0	0	0	0	0.075	0.621	0	0.789	0.915
PBLD	CRYM	983278	976387	ENSP00000308466	ENSP00000219599	0.589	0	0	0	0	0	0	0	0.589
SELENBP1	ENO1	989778	977078	ENSP00000357861	ENSP00000234590	0	0	0	0	0	0	0	0.609	0.609
SERPINA1	KLK3	988002	983954	ENSP00000348068	ENSP00000314151	0	0	0	0	0	0.846	0	0.832	0.972
IGF2	VTN	986678	976729	ENSP00000338297	ENSP00000226218	0	0	0	0	0	0.621	0	0.22	0.684
MME	APP	988880	980902	ENSP00000353679	ENSP00000284981	0	0	0	0	0	0	0	0.462	0.462
ANXA2	GAPDH	987719	976853	ENSP00000346032	ENSP00000229239	0	0	0	0	0	0	0	0.427	0.427
SIRPA	ENO1	988039	977078	ENSP00000348307	ENSP00000234590	0	0	0	0	0	0	0	0.429	0.429
GLB1	NAGLU	983078	976710	ENSP00000306920	ENSP00000225927	0	0	0	0	0	0	0	0.43	0.43
GM2A	NPC2	988253	977177	ENSP00000349687	ENSP00000238633	0	0	0	0	0.158	0	0	0.346	0.412
IGF2R	CTSD	988216	977119	ENSP00000349437	ENSP00000236671	0	0	0	0	0.145	0.622	0	0.613	0.857
CPE	ATRN	994489	979066	ENSP00000386104	ENSP00000262919	0	0	0	0	0	0	0	0.657	0.657
APOA1	LTF	977122	976972	ENSP00000236850	ENSP00000231751	0	0	0	0	0.07	0	0.9	0.276	0.923
DPP4	MDH1	988888	977008	ENSP00000353731	ENSP00000233114	0	0	0	0	0	0	0	0.409	0.408
ACE	KNG1	981253	979518	ENSP00000290866	ENSP00000265023	0	0	0	0	0	0	0	0.972	0.972
TXN	PGK1	991017	990761	ENSP00000363641	ENSP00000362413	0.202	0	0	0	0	0	0	0.785	0.818
PROZ	SERPINC1	991227	989526	ENSP00000364697	ENSP00000356671	0	0	0	0	0	0	0	0.652	0.651
PTPRJ	CDH2	996060	979959	ENSP00000400010	ENSP00000269141	0	0	0	0	0	0.222	0	0.318	0.433
AGT	FGA	989305	983008	ENSP00000355627	ENSP00000306361	0	0	0	0	0.395	0	0	0.178	0.469
APP	APOE	980902	977866	ENSP00000284981	ENSP00000252486	0	0	0	0	0	0.937	0	0.657	0.977
SERPINA1	CLU	988002	984035	ENSP00000348068	ENSP00000315130	0	0	0	0	0	0	0.9	0.065	0.9
CFB	HP	994789	988021	ENSP00000388516	ENSP00000348170	0	0	0	0	0	0	0	0.434	0.434
CTSA	GLB1	990568	983078	ENSP00000361562	ENSP00000306920	0	0	0	0	0.108	0.621	0	0.927	0.972
F2	GC	983286	980262	ENSP00000308541	ENSP00000273951	0	0	0	0	0.383	0	0	0.308	0.544
ANXA1	VIM	978277	976640	ENSP00000257497	ENSP00000224237	0	0.002	0	0	0.173	0	0	0.424	0.491
SERPINF2	PRSS1	984765	983308	ENSP00000321853	ENSP00000308720	0	0	0	0	0	0.846	0	0.087	0.85
APOE	C3	977866	977490	ENSP00000252486	ENSP00000245907	0	0	0	0	0.118	0	0	0.427	0.46
APOA2	GC	989579	980262	ENSP00000356969	ENSP00000273951	0	0	0	0	0.315	0	0	0.305	0.492
PGK1	ATP5A1	990761	980719	ENSP00000362413	ENSP00000282050	0.144	0	0	0	0.329	0	0	0.287	0.534
ACE	EGF	981253	979559	ENSP00000290866	ENSP00000265171	0	0	0	0	0	0	0	0.416	0.416
B2M	APP	987000	980902	ENSP00000340858	ENSP00000284981	0	0	0	0	0	0	0.9	0.193	0.913
PSAP	GNS	993461	978348	ENSP00000378394	ENSP00000258145	0	0	0	0	0.364	0	0	0.146	0.421
COL18A1	VTN	988745	976729	ENSP00000352798	ENSP00000226218	0	0	0	0	0	0	0	0.505	0.505
AHNAK	MYOF	991738	988645	ENSP00000367263	ENSP00000352208	0	0	0	0	0.131	0	0	0.634	0.66
CDH11	LUM	979910	979766	ENSP00000268603	ENSP00000266718	0	0	0	0	0.441	0	0	0.17	0.504
F2	CP	983286	979423	ENSP00000308541	ENSP00000264613	0	0	0	0	0.205	0	0	0.515	0.588
ALB	ORM1	981665	978473	ENSP00000295897	ENSP00000259396	0	0	0	0	0.521	0.621	0	0.213	0.837
COL4A6	CD44	990518	980495	ENSP00000361290	ENSP00000278385	0	0	0	0	0	0	0.8	0.158	0.82
TOPBP1	KIF20B	978617	978612	ENSP00000260810	ENSP00000260753	0	0	0	0	0.471	0	0	0	0.472
APOA4	APOD	988386	987611	ENSP00000350425	ENSP00000345179	0	0	0	0	0	0	0	0.412	0.412
CDH2	CDH1	979959	978794	ENSP00000269141	ENSP00000261769	0	0	0	0.924	0	0	0.72	0.862	0.738
GLB1	ACY1	983078	976997	ENSP00000306920	ENSP00000232907	0	0	0	0	0	0	0	0.654	0.653
CADM1	SDCBP	985654	978545	ENSP00000329797	ENSP00000260130	0	0	0	0	0	0.621	0	0.501	0.798
RBM20	TTN	989931	988054	ENSP00000358532	ENSP00000348444	0	0	0	0	0.067	0	0	0.403	0.405
CTSB	LRP2	987186	979259	ENSP00000342070	ENSP00000263816	0	0	0	0	0	0	0	0.837	0.837
GNS	NAGLU	978348	976710	ENSP00000258145	ENSP00000225927	0.096	0	0	0	0.067	0	0	0.77	0.779
COL12A1	CDH11	985129	979910	ENSP00000325146	ENSP00000268603	0	0	0	0	0.575	0	0	0.165	0.621
EIF6	NUTF2	991002	976349	ENSP00000363559	ENSP00000219169	0	0	0	0	0.388	0	0	0.101	0.415
ATM	GAPDH	980514	976853	ENSP00000278616	ENSP00000229239	0	0	0	0	0	0	0	0.49	0.49
THBD	SERPINC1	991530	989526	ENSP00000366307	ENSP00000356671	0	0	0	0	0	0	0	0.842	0.841
GSTP1	KLK3	993873	983954	ENSP00000381607	ENSP00000314151	0	0	0	0	0	0	0	0.465	0.465
LAMP1	TF	986107	979511	ENSP00000333298	ENSP00000264998	0	0	0	0	0	0	0	0.65	0.649
COL7A1	COL5A3	985981	979475	ENSP00000332371	ENSP00000264828	0	0	0	0.862	0	0	0.9	0.261	0.902
CST3	HSPG2	991494	991052	ENSP00000366124	ENSP00000363827	0	0	0	0	0	0	0.9	0	0.899
IGFBP1	AMBP	980368	979549	ENSP00000275525	ENSP00000265132	0	0	0	0	0.689	0	0	0.11	0.705
ALB	VWF	981665	978701	ENSP00000295897	ENSP00000261405	0	0	0	0	0	0	0	0.752	0.752
AHSG	AGT	995381	989305	ENSP00000393887	ENSP00000355627	0	0	0	0	0.636	0	0	0.204	0.691
CR2	C3	989385	977490	ENSP00000356024	ENSP00000245907	0	0	0	0	0	0.959	0.9	0.43	0.997
ACPP	KLK3	984890	983954	ENSP00000323036	ENSP00000314151	0	0	0	0	0	0	0	0.841	0.841
ATP5A1	LDHB	980719	976865	ENSP00000282050	ENSP00000229319	0	0	0	0	0.248	0.088	0	0.238	0.405
FGFR2	CDH1	997194	978794	ENSP00000410294	ENSP00000261769	0	0	0	0	0	0	0	0.467	0.467
GLB1	ALB	983078	981665	ENSP00000306920	ENSP00000295897	0	0	0	0	0	0	0	0.43	0.43
KLK3	PDGFRB	983954	978803	ENSP00000314151	ENSP00000261799	0	0	0	0	0	0.621	0	0.068	0.623
CNDP2	PEPD	985166	977404	ENSP00000325548	ENSP00000244137	0	0	0	0	0.264	0	0	0.675	0.744
FBLN2	COL18A1	994291	988745	ENSP00000384169	ENSP00000352798	0	0	0	0	0	0.619	0	0.274	0.704
PRCP	CTSA	993333	990568	ENSP00000377055	ENSP00000361562	0	0	0	0	0.1	0	0	0.379	0.403
IGF2	IGFBP2	986678	977040	ENSP00000338297	ENSP00000233809	0	0	0	0	0	0.621	0.9	0.69	0.986
PVR	CD44	996280	980495	ENSP00000402060	ENSP00000278385	0	0	0	0	0	0	0	0.851	0.851
SERPINF2	FGA	984765	983008	ENSP00000321853	ENSP00000306361	0	0	0	0	0.08	0.621	0.72	0.16	0.9
FGFR2	EGF	997194	979559	ENSP00000410294	ENSP00000265171	0	0	0	0	0	0	0.8	0.528	0.899
APOB	APOH	977017	976037	ENSP00000233242	ENSP00000205948	0	0	0	0	0.766	0	0	0.481	0.87
COL12A1	COL5A3	985129	979475	ENSP00000325146	ENSP00000264828	0	0	0	0	0	0	0.9	0.26	0.921
IGHG1	IGF2	993075	986678	ENSP00000374990	ENSP00000338297	0	0	0	0	0	0.9	0	0.145	0.908
FN1	F2	987830	983286	ENSP00000346839	ENSP00000308541	0	0	0	0	0	0	0	0.563	0.563
LYZ	GAPDH	978673	976853	ENSP00000261267	ENSP00000229239	0	0	0	0	0	0	0	0.463	0.462
GLB1	GUSB	983078	982577	ENSP00000306920	ENSP00000302728	0	0	0	0	0	0	0.9	0.789	0.977
DNAH8	TYRO3	988668	979256	ENSP00000352312	ENSP00000263798	0	0	0	0	0	0	0	0.427	0.427
COL15A1	COL6A3	991112	981609	ENSP00000364140	ENSP00000295550	0	0	0	0.618	0.446	0	0.9	0.341	0.947
RBP4	TF	990366	979511	ENSP00000360519	ENSP00000264998	0	0	0	0	0.47	0	0	0.335	0.623
COL4A1	FBN1	991286	985164	ENSP00000364979	ENSP00000325527	0	0	0	0	0.241	0	0	0.302	0.434
COL22A1	COL14A1	982637	981970	ENSP00000303153	ENSP00000297848	0	0	0	0.71	0	0	0.9	0.122	0.901
SAA2	APOE	978230	977866	ENSP00000256733	ENSP00000252486	0	0	0	0	0	0	0	0.41	0.409
CST3	LTF	991494	976972	ENSP00000366124	ENSP00000231751	0	0	0	0	0	0	0.9	0.242	0.919
TPI1	ALB	993609	981665	ENSP00000379933	ENSP00000295897	0	0	0	0	0	0	0	0.428	0.428
APOA2	ITIH4	989579	979712	ENSP00000356969	ENSP00000266041	0	0	0	0	0.217	0	0	0.426	0.52
GLB1	GALNS	983078	979923	ENSP00000306920	ENSP00000268695	0	0	0	0	0	0	0.9	0.717	0.969
SIAE	NAGLU	979209	976710	ENSP00000263593	ENSP00000225927	0	0	0.387	0	0	0	0	0.104	0.414
C2	HMCN1	992696	980109	ENSP00000372853	ENSP00000271588	0	0	0	0	0	0	0	0.502	0.502
CDH1	GAPDH	978794	976853	ENSP00000261769	ENSP00000229239	0	0	0	0	0	0	0	0.611	0.611
CTSA	TPP1	990568	982154	ENSP00000361562	ENSP00000299427	0	0	0	0	0.458	0	0	0.242	0.562
FN1	THBS1	987830	978566	ENSP00000346839	ENSP00000260356	0	0	0	0.406	0.13	0.846	0.72	0.917	0.98
KIF18A	KIF20B	979124	978612	ENSP00000263181	ENSP00000260753	0	0	0	0.63	0.719	0	0	0.115	0.725
KNG1	MPO	979518	976656	ENSP00000265023	ENSP00000225275	0	0	0	0	0	0	0	0.425	0.424
FN1	ROBO4	987830	982851	ENSP00000346839	ENSP00000304945	0	0	0	0.428	0	0	0	0.885	0.533
MCAM	VWF	979308	978701	ENSP00000264036	ENSP00000261405	0	0	0	0	0	0	0	0.563	0.563
REV3L	RNASE1	988579	987470	ENSP00000351697	ENSP00000344193	0	0	0	0	0	0	0	0.752	0.752
AGRN	GPC3	991989	990238	ENSP00000368678	ENSP00000359854	0	0	0	0	0	0	0.9	0	0.899
IGFBP1	APOB	980368	977017	ENSP00000275525	ENSP00000233242	0	0	0	0	0.643	0	0	0.241	0.71
VCAM1	ACE	981518	981253	ENSP00000294728	ENSP00000290866	0	0	0	0	0	0	0	0.725	0.725
F2	LEAP2	983286	981853	ENSP00000308541	ENSP00000296877	0	0	0	0	0.443	0	0	0	0.444
PSAP	LAMP1	993461	986107	ENSP00000378394	ENSP00000333298	0	0	0	0	0.287	0	0	0.243	0.423
PVR	PVRL1	996280	979302	ENSP00000402060	ENSP00000264025	0	0	0	0.838	0	0.619	0.9	0.779	0.964
FN1	DLK1	987830	986919	ENSP00000346839	ENSP00000340292	0	0	0	0	0	0	0	0.829	0.829
PGK1	ALDOA	990761	986512	ENSP00000362413	ENSP00000336927	0.142	0	0	0	0.139	0	0	0.533	0.607
EPHA7	EFNB1	989880	976027	ENSP00000358309	ENSP00000204961	0	0	0	0	0	0	0	0.541	0.54
GSN	LTF	990874	976972	ENSP00000362924	ENSP00000231751	0	0	0	0	0	0	0.9	0.241	0.918
COL11A1	COL12A1	988488	985129	ENSP00000351163	ENSP00000325146	0	0	0	0.584	0.423	0	0.9	0.34	0.945
COL5A1	SDC1	990434	978042	ENSP00000360882	ENSP00000254351	0	0	0	0	0	0	0.8	0.146	0.817
COL6A1	COL11A1	989197	988488	ENSP00000355180	ENSP00000351163	0	0	0	0.761	0	0	0.9	0.31	0.906
APP	APOA1	980902	977122	ENSP00000284981	ENSP00000236850	0	0	0	0	0	0.621	0.9	0.261	0.968
APOD	APOB	987611	977017	ENSP00000345179	ENSP00000233242	0	0	0	0	0	0	0	0.54	0.54
CUBN	ALB	991696	981665	ENSP00000367064	ENSP00000295897	0	0	0	0	0	0.621	0	0.466	0.784
ALB	GGT1	981665	977650	ENSP00000295897	ENSP00000248923	0	0	0	0	0	0	0	0.752	0.752
SERPINA7	ALB	985601	981665	ENSP00000329374	ENSP00000295897	0	0	0	0	0.13	0	0	0.655	0.679
CLU	SERPING1	984035	980496	ENSP00000315130	ENSP00000278407	0	0	0	0	0.102	0	0.9	0.106	0.908
KNG1	MEP1A	979518	976928	ENSP00000265023	ENSP00000230588	0	0	0	0	0	0.599	0	0.46	0.768
COL4A1	SDC1	991286	978042	ENSP00000364979	ENSP00000254351	0	0	0	0	0	0	0.8	0.077	0.802
NAGA	GLB1	993580	983078	ENSP00000379680	ENSP00000306920	0	0	0	0	0.194	0	0	0.38	0.466
HPX	HRG	979700	976976	ENSP00000265983	ENSP00000232003	0	0	0	0	0.364	0	0	0.38	0.579
HP	ORM1	988021	978473	ENSP00000348170	ENSP00000259396	0	0	0	0	0.294	0	0	0.412	0.556
RNASE1	LYZ	987470	978673	ENSP00000344193	ENSP00000261267	0	0	0	0	0	0	0	0.66	0.659
FGFR2	CD44	997194	980495	ENSP00000410294	ENSP00000278385	0	0	0	0	0	0	0	0.503	0.502
APC	PROCR	978275	976252	ENSP00000257430	ENSP00000216968	0	0	0	0	0	0.621	0	0.122	0.644
ALB	APP	981665	980902	ENSP00000295897	ENSP00000284981	0	0	0	0	0	0	0.9	0.563	0.953
CLEC14A	ROBO4	988783	982851	ENSP00000353013	ENSP00000304945	0	0	0	0	0.451	0	0	0.08	0.461
ABL1	ATM	990541	980514	ENSP00000361423	ENSP00000278616	0	0	0	0	0	0.995	0.9	0.867	0.999
FBLN5	FBN1	987585	985164	ENSP00000345008	ENSP00000325527	0	0	0	0.831	0.171	0.62	0	0.896	0.714
DNAH8	ALB	988668	981665	ENSP00000352312	ENSP00000295897	0	0	0	0	0	0	0	0.752	0.752
IGFBP1	APOA1	980368	977122	ENSP00000275525	ENSP00000236850	0	0	0	0	0.541	0	0	0.273	0.643
TPI1	ATP5A1	993609	980719	ENSP00000379933	ENSP00000282050	0.15	0	0	0	0.348	0	0	0.728	0.829
MUC5B	ALB	997803	981665	ENSP00000415793	ENSP00000295897	0	0	0	0	0	0	0	0.533	0.532
FN1	NID1	987830	979341	ENSP00000346839	ENSP00000264187	0	0	0	0	0.11	0	0	0.947	0.949
TNC	VTN	979548	976729	ENSP00000265131	ENSP00000226218	0	0	0	0	0	0	0	0.75	0.75
COL18A1	NID1	988745	979341	ENSP00000352798	ENSP00000264187	0	0	0	0	0	0	0	0.43	0.43
YIPF3	PIK3IP1	978501	976132	ENSP00000259737	ENSP00000215912	0	0	0	0	0	0	0	0.463	0.462
COL4A3	COL18A1	993597	988745	ENSP00000379823	ENSP00000352798	0	0	0.456	0.765	0	0	0.9	0.607	0.922
GOT1	TF	990159	979511	ENSP00000359539	ENSP00000264998	0	0	0	0	0	0	0	0.541	0.54
GAPDH	AHCY	976853	976287	ENSP00000229239	ENSP00000217426	0	0	0	0	0.181	0	0	0.317	0.404
NCAM1	CD33	984374	978918	ENSP00000318472	ENSP00000262262	0	0	0	0	0	0	0	0.402	0.401
ALB	VTN	981665	976729	ENSP00000295897	ENSP00000226218	0	0	0	0	0.089	0	0	0.661	0.67
GPX3	GGT1	992805	977650	ENSP00000373477	ENSP00000248923	0	0	0	0	0	0	0.9	0.113	0.905
DEFA3	LTF	985478	976972	ENSP00000328359	ENSP00000231751	0	0	0	0	0	0	0	0.43	0.43
FGA	HPX	983008	979700	ENSP00000306361	ENSP00000265983	0	0	0	0	0.334	0	0	0.227	0.451
BDP1	TF	988554	979511	ENSP00000351575	ENSP00000264998	0	0	0	0	0	0	0	0.437	0.436
CST3	LYZ	991494	978673	ENSP00000366124	ENSP00000261267	0	0	0	0	0	0	0.9	0.378	0.933
CST3	GSN	991494	990874	ENSP00000366124	ENSP00000362924	0	0	0	0	0	0	0.9	0.423	0.938
DNAH8	LAMP1	988668	986107	ENSP00000352312	ENSP00000333298	0	0	0	0	0	0	0	0.427	0.427
CEL	APOA1	990490	977122	ENSP00000361151	ENSP00000236850	0	0	0	0	0	0	0	0.43	0.43
GP6	COL6A3	983320	981609	ENSP00000308782	ENSP00000295550	0	0	0	0	0	0	0.8	0.209	0.831
GAPDH	VTN	976853	976729	ENSP00000229239	ENSP00000226218	0	0	0	0	0	0	0	0.427	0.427
COL6A1	LGALS3BP	989197	979033	ENSP00000355180	ENSP00000262776	0	0	0	0	0	0.62	0	0.129	0.646
ITIH2	IGFBP1	988490	980368	ENSP00000351190	ENSP00000275525	0	0	0	0	0.54	0	0	0	0.54
TF	VWF	979511	978701	ENSP00000264998	ENSP00000261405	0	0	0	0	0	0	0	0.429	0.429
HP	CP	988021	979423	ENSP00000348170	ENSP00000264613	0	0	0	0	0	0	0	0.79	0.79
SHMT1	ENO1	984410	977078	ENSP00000318868	ENSP00000234590	0.182	0	0	0	0	0	0	0.72	0.756
COL28A1	COL5A1	994029	990434	ENSP00000382356	ENSP00000360882	0	0	0.492	0.826	0	0	0.9	0	0.907
FBLN1	NID1	985859	979341	ENSP00000331544	ENSP00000264187	0	0	0	0.605	0	0.937	0	0.52	0.949
APP	NID1	980902	979341	ENSP00000284981	ENSP00000264187	0	0	0	0	0	0.621	0	0.063	0.621
B2M	NCAM1	987000	984374	ENSP00000340858	ENSP00000318472	0	0	0	0	0	0	0.9	0.272	0.922
SEMA3E	NRP1	982646	979597	ENSP00000303212	ENSP00000265371	0	0	0	0	0	0.621	0.9	0.54	0.98
CTGF	KLF15	989576	981732	ENSP00000356954	ENSP00000296233	0	0	0	0	0	0	0	0.817	0.817
PRNP	APLP2	992007	979203	ENSP00000368748	ENSP00000263574	0	0	0	0	0.069	0.649	0	0.848	0.943
PLAU	PDGFRB	990631	978803	ENSP00000361850	ENSP00000261799	0	0	0	0	0	0	0.9	0.2	0.914
PTPRC	THY1	989454	980852	ENSP00000356346	ENSP00000284240	0	0	0	0	0	0	0	0.655	0.655
APP	GPC1	980902	979310	ENSP00000284981	ENSP00000264039	0	0	0	0	0	0.621	0.9	0.095	0.96
HSPG2	GPC3	991052	990238	ENSP00000363827	ENSP00000359854	0	0	0	0	0	0	0.9	0.128	0.906
HSPG2	LTF	991052	976972	ENSP00000363827	ENSP00000231751	0	0	0	0	0	0	0.9	0.102	0.904
COL28A1	COL5A3	994029	979475	ENSP00000382356	ENSP00000264828	0	0	0.327	0.826	0	0	0.9	0	0.904
GLB1	HEXB	983078	978705	ENSP00000306920	ENSP00000261416	0	0	0	0	0.283	0	0.9	0.32	0.944
CTGF	THBS1	989576	978566	ENSP00000356954	ENSP00000260356	0	0	0	0.552	0.221	0	0	0.61	0.424
YWHAZ	VIM	983399	976640	ENSP00000309503	ENSP00000224237	0	0	0	0	0	0.775	0	0.165	0.799
TNXB	COL5A1	997864	990434	ENSP00000416259	ENSP00000360882	0	0	0	0	0	0	0	0.462	0.462
F2	GGT1	983286	977650	ENSP00000308541	ENSP00000248923	0	0	0	0	0	0	0	0.611	0.611
FLNA	TTN	990005	988054	ENSP00000358866	ENSP00000348444	0	0	0	0	0	0.619	0.9	0.172	0.964
C6	C5	979185	976632	ENSP00000263413	ENSP00000223642	0	0	0	0	0	0.983	0.8	0.287	0.997
TNXB	SDC1	997864	978042	ENSP00000416259	ENSP00000254351	0	0	0	0	0	0	0.8	0.087	0.805
C3	LTF	977490	976972	ENSP00000245907	ENSP00000231751	0	0	0	0	0	0	0	0.428	0.428
CLU	LTF	984035	976972	ENSP00000315130	ENSP00000231751	0	0	0	0	0	0	0	0.865	0.865
FGB	APOA1	982976	977122	ENSP00000306099	ENSP00000236850	0	0	0	0	0.604	0	0	0.318	0.712
VCAM1	APOE	981518	977866	ENSP00000294728	ENSP00000252486	0	0	0	0	0	0	0	0.751	0.75
LPA	APOH	984691	976037	ENSP00000321334	ENSP00000205948	0	0	0	0	0	0.621	0	0.465	0.783
GLB1	GNS	983078	978348	ENSP00000306920	ENSP00000258145	0	0	0	0	0.228	0	0.9	0	0.917
HP	SERPINA1	988021	988002	ENSP00000348170	ENSP00000348068	0	0	0	0	0	0	0	0.481	0.48
TPI1	LDHB	993609	976865	ENSP00000379933	ENSP00000229319	0.132	0	0	0	0.161	0	0	0.84	0.867
FN1	COL1A1	987830	976714	ENSP00000346839	ENSP00000225964	0	0	0	0	0.189	0.846	0	0.513	0.931
SERPINC1	AGT	989526	989305	ENSP00000356671	ENSP00000355627	0	0	0	0.589	0.51	0	0	0.659	0.638
EGF	PDGFRB	979559	978803	ENSP00000265171	ENSP00000261799	0	0	0	0	0	0	0.8	0.412	0.874
PTGDS	ALB	990400	981665	ENSP00000360687	ENSP00000295897	0	0	0	0	0	0	0	0.435	0.435
COL4A6	COL1A1	990518	976714	ENSP00000361290	ENSP00000225964	0	0	0	0	0	0	0.9	0.261	0.921
KNG1	ACTN4	979518	977891	ENSP00000265023	ENSP00000252699	0	0	0	0	0	0	0.9	0.083	0.902
KLK1	KRT15	982410	978013	ENSP00000301420	ENSP00000254043	0	0	0	0	0	0	0	0.426	0.425
MUC16	MUC1	993756	986750	ENSP00000381008	ENSP00000338983	0	0	0	0	0	0	0	0.611	0.611
PLG	HPX	983339	979700	ENSP00000308938	ENSP00000265983	0	0	0	0	0.345	0	0	0.426	0.599
SPP1	DPT	993479	989545	ENSP00000378517	ENSP00000356791	0	0	0	0	0	0	0	0.425	0.424
C9	C3	979183	977490	ENSP00000263408	ENSP00000245907	0	0	0	0	0.091	0	0	0.411	0.428
TOP2B	ALB	995681	981665	ENSP00000396704	ENSP00000295897	0	0	0	0	0	0	0	0.429	0.429
CD177	FCGR3A	994814	989573	ENSP00000388794	ENSP00000356946	0	0	0	0	0	0	0	0.427	0.427
CST3	PDZD2	991494	980753	ENSP00000366124	ENSP00000282493	0	0	0	0	0	0.621	0	0	0.621
UBA52	SOD1	994748	980033	ENSP00000388107	ENSP00000270142	0	0	0	0	0.248	0	0	0.54	0.63
A2M	F2	984997	983286	ENSP00000323929	ENSP00000308541	0	0	0	0	0	0	0.8	0.435	0.879
RNASE1	VWF	987470	978701	ENSP00000344193	ENSP00000261405	0	0	0	0	0.516	0	0	0.29	0.633
CALM3	APOH	981274	976037	ENSP00000291295	ENSP00000205948	0	0	0	0	0	0	0	0.8	0.8
PTPRC	REV3L	989454	988579	ENSP00000356346	ENSP00000351697	0	0	0	0	0	0	0	0.425	0.424
IGF2R	ACP2	988216	978248	ENSP00000349437	ENSP00000256997	0	0	0	0	0	0	0	0.46	0.46
PLD3	CTSD	988132	977119	ENSP00000348901	ENSP00000236671	0	0	0	0	0.388	0	0	0.127	0.429
LAMP1	NPC2	986107	977177	ENSP00000333298	ENSP00000238633	0	0	0	0	0.28	0	0	0.274	0.442
CD55	CD7	984153	983729	ENSP00000316333	ENSP00000312027	0	0	0	0	0	0	0	0.505	0.505
GOT1	F2	990159	983286	ENSP00000359539	ENSP00000308541	0	0	0	0	0	0	0	0.835	0.835
HSPG2	APOA4	991052	988386	ENSP00000363827	ENSP00000350425	0	0	0	0	0	0	0.9	0	0.899
OBSCN	TTN	997129	988054	ENSP00000409493	ENSP00000348444	0	0	0	0.619	0.26	0.974	0	0.947	0.987
PTPRC	SDC1	989454	978042	ENSP00000356346	ENSP00000254351	0	0	0	0	0	0	0	0.506	0.506
COL4A6	COL6A3	990518	981609	ENSP00000361290	ENSP00000295550	0	0	0	0.592	0	0	0.9	0.344	0.912
MACF1	PVRL1	981183	979302	ENSP00000289893	ENSP00000264025	0	0	0	0	0	0	0	0.426	0.425
SERPINA5	FGA	986093	983008	ENSP00000333203	ENSP00000306361	0	0	0	0	0.253	0.621	0	0.108	0.712
APOA2	SERPINC1	989579	989526	ENSP00000356969	ENSP00000356671	0	0	0	0	0.626	0	0	0.266	0.707
FBP1	GAPDHS	991177	976544	ENSP00000364475	ENSP00000222286	0.094	0	0	0	0.073	0	0	0.459	0.483
PLG	APOA1	983339	977122	ENSP00000308938	ENSP00000236850	0	0	0	0	0.21	0	0	0.467	0.55
PTPRJ	SMC1A	996060	984933	ENSP00000400010	ENSP00000323421	0	0	0	0	0	0.584	0	0	0.583
CD59	CD55	986907	984153	ENSP00000340210	ENSP00000316333	0	0	0	0	0	0	0	0.863	0.863
CFH	APOE	989466	977866	ENSP00000356399	ENSP00000252486	0	0	0	0	0	0	0	0.43	0.43
PRCP	DPP4	993333	988888	ENSP00000377055	ENSP00000353731	0	0	0	0	0	0	0	0.526	0.526
HSPG2	CRYZ	991052	986812	ENSP00000363827	ENSP00000339399	0	0	0	0	0	0	0.9	0	0.899
GC	KNG1	980262	979518	ENSP00000273951	ENSP00000265023	0	0	0	0	0.288	0	0	0.261	0.438
ALB	CD44	981665	980495	ENSP00000295897	ENSP00000278385	0	0	0	0	0	0	0	0.927	0.927
PAPPA2	IGFBP4	989521	980005	ENSP00000356634	ENSP00000269593	0	0	0	0	0	0	0	0.425	0.424
FN1	LYZ	987830	978673	ENSP00000346839	ENSP00000261267	0	0	0	0	0	0	0	0.498	0.497
GUSB	ARSA	982577	976161	ENSP00000302728	ENSP00000216124	0	0	0	0	0	0	0	0.464	0.463
SERPINA7	IGFBP1	985601	980368	ENSP00000329374	ENSP00000275525	0	0	0	0	0.513	0	0	0.126	0.545
LUM	COL1A1	979766	976714	ENSP00000266718	ENSP00000225964	0	0	0	0	0.444	0	0	0.319	0.595
IGFBP4	KRT9	980005	977545	ENSP00000269593	ENSP00000246662	0	0	0	0	0	0	0	0.607	0.607
F2	APOA1	983286	977122	ENSP00000308541	ENSP00000236850	0	0	0	0	0.706	0	0	0.425	0.819
HSPG2	CTGF	991052	989576	ENSP00000363827	ENSP00000356954	0	0	0	0	0	0.621	0	0.197	0.675
COL4A3	COL5A3	993597	979475	ENSP00000379823	ENSP00000264828	0	0	0.525	0.864	0	0	0.9	0.07	0.906
IGF2	IGFBP7	986678	981627	ENSP00000338297	ENSP00000295666	0	0	0	0	0	0.621	0	0.241	0.692
MXRA8	CDH11	983213	979910	ENSP00000307887	ENSP00000268603	0	0	0	0	0.494	0	0	0	0.494
PLAU	FBLN5	990631	987585	ENSP00000361850	ENSP00000345008	0	0	0	0	0	0	0	0.808	0.808
TXN	COL1A1	991017	976714	ENSP00000363641	ENSP00000225964	0	0	0	0	0	0.621	0	0	0.621
ITIH2	APOB	988490	977017	ENSP00000351190	ENSP00000233242	0	0	0	0	0.71	0	0	0	0.71
LPA	VCAM1	984691	981518	ENSP00000321334	ENSP00000294728	0	0	0	0	0	0	0	0.43	0.43
ALDOA	ENO1	986512	977078	ENSP00000336927	ENSP00000234590	0	0	0	0	0.611	0	0	0.425	0.761
A2M	AMBP	984997	979549	ENSP00000323929	ENSP00000265132	0	0	0	0	0.115	0.937	0	0.563	0.972
FN1	RNASE1	987830	987470	ENSP00000346839	ENSP00000344193	0	0	0	0	0	0	0	0.43	0.43
GPC3	F2	990238	983286	ENSP00000359854	ENSP00000308541	0	0	0	0	0.549	0	0	0.179	0.604
C7	CLU	984782	984035	ENSP00000322061	ENSP00000315130	0	0	0	0	0	0.621	0	0.107	0.638
GPC3	AMBP	990238	979549	ENSP00000359854	ENSP00000265132	0	0	0	0	0.552	0	0	0	0.552
CRB2	CTTN	990835	982468	ENSP00000362734	ENSP00000301843	0	0	0	0	0	0.621	0	0	0.621
NFX1	SMC1A	992031	984933	ENSP00000368856	ENSP00000323421	0	0	0	0	0	0	0.9	0	0.899
FBN1	LUM	985164	979766	ENSP00000325527	ENSP00000266718	0	0	0	0	0.592	0	0	0.374	0.727
RNASE1	GAPDH	987470	976853	ENSP00000344193	ENSP00000229239	0	0	0	0	0	0	0	0.751	0.75
LUM	TNC	979766	979548	ENSP00000266718	ENSP00000265131	0	0	0	0	0.109	0	0	0.375	0.405
TNXB	COL6A1	997864	989197	ENSP00000416259	ENSP00000355180	0	0	0	0	0	0	0	0.424	0.424
COLEC12	SRRM2	994145	982453	ENSP00000383115	ENSP00000301740	0	0	0	0	0	0	0	0.658	0.657
COL6A1	COL14A1	989197	981970	ENSP00000355180	ENSP00000297848	0	0	0	0.673	0	0	0.9	0.073	0.9
CTGF	NOV	989576	978487	ENSP00000356954	ENSP00000259526	0	0	0	0.94	0	0.621	0	0.67	0.635
CNTN1	TNC	985176	979548	ENSP00000325660	ENSP00000265131	0	0	0	0.456	0	0.621	0	0.106	0.63
ALB	THBS1	981665	978566	ENSP00000295897	ENSP00000260356	0	0	0	0	0	0	0	0.417	0.417
MMRN2	ROBO4	990482	982851	ENSP00000361097	ENSP00000304945	0	0	0	0	0.574	0	0	0	0.575
NCAM1	GAPDH	984374	976853	ENSP00000318472	ENSP00000229239	0	0	0	0	0	0	0	0.43	0.43
CSF1R	VWF	980974	978701	ENSP00000286301	ENSP00000261405	0	0	0	0	0.619	0	0	0.227	0.685
REV3L	FN1	988579	987830	ENSP00000351697	ENSP00000346839	0	0	0	0	0	0	0	0.514	0.514
AHNAK2	MYOF	988801	988645	ENSP00000353114	ENSP00000352208	0	0	0	0	0	0	0	0.409	0.408
VWF	HRG	978701	976976	ENSP00000261405	ENSP00000232003	0	0	0	0	0	0	0	0.422	0.422
LRP2	APOA1	979259	977122	ENSP00000263816	ENSP00000236850	0	0	0	0	0	0	0	0.43	0.43
NCAM1	NGFR	984374	975903	ENSP00000318472	ENSP00000172229	0	0	0	0	0	0	0	0.548	0.548
CDH1	KRT1	978794	977850	ENSP00000261769	ENSP00000252244	0	0	0	0	0	0.583	0	0.343	0.707
ALB	FCN2	981665	981309	ENSP00000295897	ENSP00000291744	0	0	0	0	0	0	0	0.401	0.401
AGRN	SDC1	991989	978042	ENSP00000368678	ENSP00000254351	0	0	0	0	0	0	0.9	0	0.899
A2M	LTF	984997	976972	ENSP00000323929	ENSP00000231751	0	0	0	0	0	0	0	0.461	0.461
TPI1	HSPA5	993609	985019	ENSP00000379933	ENSP00000324173	0	0	0	0	0.074	0	0	0.402	0.409
CTSA	HEXB	990568	978705	ENSP00000361562	ENSP00000261416	0	0	0	0	0.288	0	0	0.627	0.716
COL15A1	COL1A1	991112	976714	ENSP00000364140	ENSP00000225964	0	0	0	0.752	0.314	0	0.9	0.306	0.931
DSP	DSG2	992080	978745	ENSP00000369129	ENSP00000261590	0	0	0	0	0.101	0	0	0.752	0.762
CLU	LRP2	984035	979259	ENSP00000315130	ENSP00000263816	0	0	0	0	0	0.621	0	0.893	0.957
TPI1	GAPDH	993609	976853	ENSP00000379933	ENSP00000229239	0.796	0.039	0	0	0.866	0	0.9	0.924	0.999
COL18A1	EGF	988745	979559	ENSP00000352798	ENSP00000265171	0	0	0	0	0	0	0	0.426	0.425
SERPINA5	KLK3	986093	983954	ENSP00000333203	ENSP00000314151	0	0	0	0	0	0.937	0	0.429	0.962
CD7	CD33	983729	978918	ENSP00000312027	ENSP00000262262	0	0	0	0	0	0	0	0.429	0.429
FN1	FGB	987830	982976	ENSP00000346839	ENSP00000306099	0	0	0	0	0	0	0.72	0.306	0.792
AGT	IGFBP1	989305	980368	ENSP00000355627	ENSP00000275525	0	0	0	0	0.554	0	0	0.261	0.648
SPP1	ACE	993479	981253	ENSP00000378517	ENSP00000290866	0	0	0	0	0	0	0	0.874	0.874
F2	KNG1	983286	979518	ENSP00000308541	ENSP00000265023	0	0	0	0	0.176	0.621	0	0.468	0.81
GOT1	HP	990159	988021	ENSP00000359539	ENSP00000348170	0	0	0	0	0	0	0	0.508	0.508
CEL	GAPDH	990490	976853	ENSP00000361151	ENSP00000229239	0	0	0	0	0	0	0	0.401	0.401
CDH13	CDH11	979913	979910	ENSP00000268613	ENSP00000268603	0	0	0	0.801	0	0	0.9	0.412	0.907
NCAM1	NRP1	984374	979597	ENSP00000318472	ENSP00000265371	0	0	0	0	0	0	0	0.499	0.499
IFI30	LYZ	994383	978673	ENSP00000384886	ENSP00000261267	0	0	0	0	0.429	0	0	0.657	0.79
APOA2	FGA	989579	983008	ENSP00000356969	ENSP00000306361	0	0	0	0	0.666	0	0	0.196	0.714
DNAH8	DNAH7	988668	983632	ENSP00000352312	ENSP00000311273	0	0	0	0.856	0	0	0.9	0.086	0.9
DLK1	APOB	986919	977017	ENSP00000340292	ENSP00000233242	0	0	0	0	0.536	0	0	0.087	0.547
EGF	NGFR	979559	975903	ENSP00000265171	ENSP00000172229	0	0	0	0	0	0	0	0.43	0.43
CLU	APOE	984035	977866	ENSP00000315130	ENSP00000252486	0	0	0	0	0.319	0	0	0.542	0.667
B2M	LTF	987000	976972	ENSP00000340858	ENSP00000231751	0	0	0	0	0	0	0.9	0.341	0.929
PRNP	CLU	992007	984035	ENSP00000368748	ENSP00000315130	0	0	0	0	0	0.705	0	0.22	0.754
CALM3	KNG1	981274	979518	ENSP00000291295	ENSP00000265023	0	0	0	0	0	0	0	0.671	0.671
RBP4	AGT	990366	989305	ENSP00000360519	ENSP00000355627	0	0	0	0	0.285	0	0	0.341	0.497
ENO1	LDHB	977078	976865	ENSP00000234590	ENSP00000229319	0	0	0	0	0.258	0	0	0.577	0.665
NCAM1	EGF	984374	979559	ENSP00000318472	ENSP00000265171	0	0	0	0	0	0	0	0.412	0.412
GSN	EGF	990874	979559	ENSP00000362924	ENSP00000265171	0	0	0	0	0	0	0.9	0.318	0.927
DAG1	CD44	983783	980495	ENSP00000312435	ENSP00000278385	0	0	0	0	0	0	0	0.431	0.43
ALDOB	GAPDHS	991083	976544	ENSP00000363988	ENSP00000222286	0.066	0	0	0	0.136	0	0.9	0.272	0.928
FBP1	PGK1	991177	990761	ENSP00000364475	ENSP00000362413	0.119	0	0	0	0.091	0	0	0.672	0.701
CTSA	GRN	990568	975801	ENSP00000361562	ENSP00000053867	0	0	0	0	0.567	0	0	0.089	0.579
ALB	MDH1	981665	977008	ENSP00000295897	ENSP00000233114	0	0	0	0	0	0	0	0.567	0.567
AGT	APOB	989305	977017	ENSP00000355627	ENSP00000233242	0	0	0	0	0.537	0	0	0.374	0.69
PNP	RNASE1	989011	987470	ENSP00000354532	ENSP00000344193	0	0	0	0	0	0	0	0.425	0.424
APOA2	LCAT	989579	979296	ENSP00000356969	ENSP00000264005	0	0	0	0	0.104	0	0	0.752	0.762
CADM1	ALB	985654	981665	ENSP00000329797	ENSP00000295897	0	0	0	0	0	0	0	0.428	0.428
APOA4	LTF	988386	976972	ENSP00000350425	ENSP00000231751	0	0	0	0	0	0	0.9	0.106	0.904
MDH1	GAPDHS	977008	976544	ENSP00000233114	ENSP00000222286	0	0	0	0	0.232	0	0	0.702	0.756
HBA1	THY1	984820	980852	ENSP00000322421	ENSP00000284240	0	0	0	0	0	0	0	0.562	0.562
UBA52	LAMP1	994748	986107	ENSP00000388107	ENSP00000333298	0	0	0	0	0	0	0	0.503	0.502
GPC3	APOA2	990238	989579	ENSP00000359854	ENSP00000356969	0	0	0	0	0.619	0	0	0	0.619
APP	SERPING1	980902	980496	ENSP00000284981	ENSP00000278407	0	0	0	0	0	0	0.9	0.133	0.907
REV3L	SERPINA5	988579	986093	ENSP00000351697	ENSP00000333203	0	0	0	0	0	0	0	0.463	0.462
COL4A3	COL4A1	993597	991286	ENSP00000379823	ENSP00000364979	0	0	0.525	0.936	0	0	0.9	0.66	0.907
TXN	VIM	991017	976640	ENSP00000363641	ENSP00000224237	0	0	0	0	0	0.621	0	0.26	0.7
FOLR1	GGH	983235	978541	ENSP00000308137	ENSP00000260118	0	0	0	0	0	0	0	0.481	0.48
PVRL4	PVRL2	989587	977865	ENSP00000356991	ENSP00000252483	0	0	0	0.731	0	0.49	0.9	0.263	0.948
COL15A1	COL7A1	991112	985981	ENSP00000364140	ENSP00000332371	0	0	0	0.752	0	0	0.9	0.246	0.904
FN1	YWHAZ	987830	983399	ENSP00000346839	ENSP00000309503	0	0	0	0	0	0	0.9	0.144	0.908
ANXA1	C5	978277	976632	ENSP00000257497	ENSP00000223642	0	0	0	0	0	0	0.9	0.086	0.902
IGF2R	IGFBP2	988216	977040	ENSP00000349437	ENSP00000233809	0	0	0	0	0	0	0	0.426	0.425
PLG	FGA	983339	983008	ENSP00000308938	ENSP00000306361	0	0	0	0	0.194	0	0	0.403	0.486
COL5A1	COL1A1	990434	976714	ENSP00000360882	ENSP00000225964	0	0	0	0.917	0.551	0	0.9	0.65	0.954
SERPINC1	APOH	989526	976037	ENSP00000356671	ENSP00000205948	0	0	0	0	0.798	0	0	0.517	0.895
PROM1	HBA1	997773	984820	ENSP00000415481	ENSP00000322421	0	0	0	0	0	0	0	0.61	0.609
KNG1	APOH	979518	976037	ENSP00000265023	ENSP00000205948	0	0	0	0	0.364	0	0	0.287	0.516
MUC1	KLK3	986750	983954	ENSP00000338983	ENSP00000314151	0	0	0	0	0	0	0	0.433	0.433
COL11A1	COL7A1	988488	985981	ENSP00000351163	ENSP00000332371	0	0	0	0.859	0	0	0.9	0.271	0.903
COL6A1	SDC1	989197	978042	ENSP00000355180	ENSP00000254351	0	0	0	0	0	0	0.8	0.102	0.808
BTD	ACY1	983021	976997	ENSP00000306477	ENSP00000232907	0	0	0	0	0	0	0	0.659	0.659
SERPINF2	KNG1	984765	979518	ENSP00000321853	ENSP00000265023	0	0	0	0	0.073	0	0.9	0.307	0.926
SHMT1	GAPDH	984410	976853	ENSP00000318868	ENSP00000229239	0.114	0	0	0	0	0	0	0.609	0.63
RBP4	APOE	990366	977866	ENSP00000360519	ENSP00000252486	0	0	0	0	0.322	0	0	0.317	0.506
ACTR3	CDH1	979138	978794	ENSP00000263238	ENSP00000261769	0	0	0	0	0	0.621	0	0	0.621
HPX	AMBP	979700	979549	ENSP00000265983	ENSP00000265132	0	0	0	0	0.634	0	0	0.332	0.739
COL18A1	VWF	988745	978701	ENSP00000352798	ENSP00000261405	0	0	0	0	0	0	0	0.43	0.43
PLAU	IGF2R	990631	988216	ENSP00000361850	ENSP00000349437	0	0	0	0	0	0.621	0	0.32	0.724
GSTP1	CDH13	993873	979913	ENSP00000381607	ENSP00000268613	0	0	0	0	0	0	0	0.504	0.504
PLG	AMBP	983339	979549	ENSP00000308938	ENSP00000265132	0	0	0	0	0.429	0	0	0.339	0.597
PDGFRB	COL1A1	978803	976714	ENSP00000261799	ENSP00000225964	0	0	0	0	0.469	0	0	0.366	0.64
DDR1	TYRO3	995053	979256	ENSP00000390877	ENSP00000263798	0	0	0	0	0	0	0	0.816	0.816
COL6A1	COL5A3	989197	979475	ENSP00000355180	ENSP00000264828	0	0	0.351	0.757	0.107	0	0.9	0.27	0.916
CTGF	COL1A1	989576	976714	ENSP00000356954	ENSP00000225964	0	0	0	0	0.171	0	0	0.514	0.57
CALM3	VIM	981274	976640	ENSP00000291295	ENSP00000224237	0	0	0	0	0	0	0	0.514	0.514
LPA	FGB	984691	982976	ENSP00000321334	ENSP00000306099	0	0	0	0	0	0.621	0	0.23	0.688
CST3	FGA	991494	983008	ENSP00000366124	ENSP00000306361	0	0	0	0	0	0	0.9	0.181	0.912
LPA	ACE	984691	981253	ENSP00000321334	ENSP00000290866	0	0	0	0	0	0	0	0.463	0.462
UBA52	APOE	994748	977866	ENSP00000388107	ENSP00000252486	0	0	0	0	0	0	0	0.43	0.43
PLG	SERPINI1	983339	981649	ENSP00000308938	ENSP00000295777	0	0	0	0	0	0.621	0	0.125	0.646
CD44	NID1	980495	979341	ENSP00000278385	ENSP00000264187	0	0	0	0	0	0	0	0.675	0.675
MUC1	C12orf64	986750	982070	ENSP00000338983	ENSP00000298820	0	0	0	0	0	0	0	0.42	0.42
CTSA	ALB	990568	981665	ENSP00000361562	ENSP00000295897	0	0	0	0	0	0	0	0.428	0.428
COL6A3	PCOLCE	981609	976600	ENSP00000295550	ENSP00000223061	0	0	0	0	0.44	0	0	0.173	0.506
PGK1	ALB	990761	981665	ENSP00000362413	ENSP00000295897	0	0	0	0	0	0	0	0.516	0.516
XPNPEP2	MME	990283	988880	ENSP00000360147	ENSP00000353679	0	0	0	0	0	0	0	0.412	0.412
CD44	VWF	980495	978701	ENSP00000278385	ENSP00000261405	0	0	0	0	0	0	0	0.469	0.469
APP	GAPDH	980902	976853	ENSP00000284981	ENSP00000229239	0	0	0	0	0	0.621	0.8	0.366	0.945
IFI30	NCAM1	994383	984374	ENSP00000384886	ENSP00000318472	0	0	0	0	0	0	0.9	0	0.899
B2M	CD44	987000	980495	ENSP00000340858	ENSP00000278385	0	0	0	0	0	0	0.9	0.246	0.919
FN1	SERPING1	987830	980496	ENSP00000346839	ENSP00000278407	0	0	0	0	0	0	0.9	0.241	0.918
SPINK5	LCAT	988770	979296	ENSP00000352936	ENSP00000264005	0	0	0	0	0	0	0	0.61	0.609
APOE	VTN	977866	976729	ENSP00000252486	ENSP00000226218	0	0	0	0	0.14	0	0	0.427	0.474
ALB	NID1	981665	979341	ENSP00000295897	ENSP00000264187	0	0	0	0	0	0	0	0.463	0.462
VCAM1	CDH1	981518	978794	ENSP00000294728	ENSP00000261769	0	0	0	0	0	0	0	0.428	0.428
TFF1	TFF3	981285	981283	ENSP00000291527	ENSP00000291525	0	0	0	0.905	0.463	0	0	0.802	0.503
TPI1	FBP1	993609	991177	ENSP00000379933	ENSP00000364475	0.184	0	0	0	0.214	0	0	0.76	0.825
SERPINA1	APP	988002	980902	ENSP00000348068	ENSP00000284981	0	0	0	0	0	0	0.9	0.173	0.911
MASP2	SERPING1	994239	980496	ENSP00000383690	ENSP00000278407	0	0	0	0	0	0.619	0	0.379	0.747
SERPINC1	HRG	989526	976976	ENSP00000356671	ENSP00000232003	0	0	0	0	0.147	0	0	0.653	0.684
COL28A1	COL11A1	994029	988488	ENSP00000382356	ENSP00000351163	0	0	0.429	0.82	0	0	0.9	0	0.907
ABL1	APP	990541	980902	ENSP00000361423	ENSP00000284981	0	0	0	0	0	0.621	0	0.133	0.649
IGF2	CD44	986678	980495	ENSP00000338297	ENSP00000278385	0	0	0	0	0	0	0.9	0.305	0.925
ABL1	YWHAZ	990541	983399	ENSP00000361423	ENSP00000309503	0	0	0	0	0	0.62	0	0	0.619
HP	LTF	988021	976972	ENSP00000348170	ENSP00000231751	0	0	0	0	0.169	0	0	0.563	0.612
DPP4	ATRN	988888	979066	ENSP00000353731	ENSP00000262919	0	0	0	0	0	0	0	0.658	0.657
L1CAM	LAMC1	990051	978364	ENSP00000359074	ENSP00000258341	0	0	0	0	0	0	0.9	0	0.899
APOA4	GC	988386	980262	ENSP00000350425	ENSP00000273951	0	0	0	0	0	0	0	0.429	0.429
RBP4	APOA2	990366	989579	ENSP00000360519	ENSP00000356969	0	0	0	0	0.61	0	0	0.203	0.668
PTPRC	PDGFRB	989454	978803	ENSP00000356346	ENSP00000261799	0	0	0	0	0	0.222	0	0.281	0.403
MUC1	APC	986750	978275	ENSP00000338983	ENSP00000257430	0	0	0	0	0	0.676	0	0.183	0.717
ABL1	PTPRC	990541	989454	ENSP00000361423	ENSP00000356346	0	0	0	0	0	0	0	0.878	0.878
LCAT	APOE	979296	977866	ENSP00000264005	ENSP00000252486	0	0	0	0	0	0	0	0.783	0.782
COL5A1	LGALS3BP	990434	979033	ENSP00000360882	ENSP00000262776	0	0	0	0	0	0.62	0	0	0.619
MUC1	CDH1	986750	978794	ENSP00000338983	ENSP00000261769	0	0	0	0	0.144	0	0	0.907	0.915
MGAM	ANPEP	992861	982231	ENSP00000373973	ENSP00000300060	0	0	0	0	0	0	0	0.54	0.54
FBP1	MDH1	991177	977008	ENSP00000364475	ENSP00000233114	0	0	0	0	0.128	0	0	0.74	0.758
SRRM2	VIM	982453	976640	ENSP00000301740	ENSP00000224237	0	0	0	0	0	0.389	0	0.129	0.432
FN1	TNC	987830	979548	ENSP00000346839	ENSP00000265131	0	0	0	0.658	0.157	0.621	0	0.891	0.762
GOT1	GUSB	990159	982577	ENSP00000359539	ENSP00000302728	0	0	0	0	0	0	0	0.403	0.404
KNG1	VWF	979518	978701	ENSP00000265023	ENSP00000261405	0	0	0	0	0	0	0	0.54	0.54
FCN2	APP	981309	980902	ENSP00000291744	ENSP00000284981	0	0	0	0	0	0	0	0.801	0.801
ESAM	VWF	980542	978701	ENSP00000278927	ENSP00000261405	0	0	0	0	0.659	0	0	0.522	0.826
CFI	F2	993429	983286	ENSP00000378130	ENSP00000308541	0	0	0.503	0.603	0.276	0	0	0.29	0.468
CTGF	FN1	989576	987830	ENSP00000356954	ENSP00000346839	0	0	0	0	0.137	0.619	0	0.946	0.98
FN1	C3	987830	977490	ENSP00000346839	ENSP00000245907	0	0	0	0	0	0	0	0.428	0.428
ALDOB	LDHB	991083	976865	ENSP00000363988	ENSP00000229319	0	0	0	0	0	0	0.8	0.424	0.877
CFH	COMP	989466	976540	ENSP00000356399	ENSP00000222271	0	0	0	0	0	0	0	0.467	0.467
HBA1	MCAM	984820	979308	ENSP00000322421	ENSP00000264036	0	0	0	0	0	0	0	0.61	0.609
PRNP	APOE	992007	977866	ENSP00000368748	ENSP00000252486	0	0	0	0	0	0.706	0	0.429	0.821
TF	MPO	979511	976656	ENSP00000264998	ENSP00000225275	0	0	0	0	0	0	0	0.411	0.411
ENO1	MDH1	977078	977008	ENSP00000234590	ENSP00000233114	0	0	0	0	0.284	0	0	0.621	0.711
EPHB2	L1CAM	991039	990051	ENSP00000363763	ENSP00000359074	0	0	0	0.433	0	0	0.9	0.181	0.907
F2	AMBP	983286	979549	ENSP00000308541	ENSP00000265132	0	0	0	0	0.835	0.621	0	0.38	0.956
CPE	DPP4	994489	988888	ENSP00000386104	ENSP00000353731	0	0	0	0	0	0	0	0.424	0.424
A2M	PLG	984997	983339	ENSP00000323929	ENSP00000308938	0	0	0	0	0.079	0	0.9	0.66	0.964
PRSS1	ALB	983308	981665	ENSP00000308720	ENSP00000295897	0	0	0	0	0	0.302	0	0.464	0.6
FUCA1	ENO1	991010	977078	ENSP00000363603	ENSP00000234590	0	0	0	0	0	0	0	0.607	0.607
CFI	THBD	993429	991530	ENSP00000378130	ENSP00000366307	0	0	0	0	0	0	0	0.529	0.529
EGF	VIM	979559	976640	ENSP00000265171	ENSP00000224237	0	0	0	0	0	0	0	0.906	0.906
CTSB	ACPP	987186	984890	ENSP00000342070	ENSP00000323036	0	0	0	0	0	0	0	0.515	0.515
CSF1R	EGF	980974	979559	ENSP00000286301	ENSP00000265171	0	0	0	0	0	0	0	0.43	0.43
FBLN2	FN1	994291	987830	ENSP00000384169	ENSP00000346839	0	0	0	0	0	0.846	0	0.461	0.911
REV3L	F2	988579	983286	ENSP00000351697	ENSP00000308541	0	0	0	0	0	0	0	0.425	0.424
ABL1	SORBS1	990541	989183	ENSP00000361423	ENSP00000355136	0	0	0	0	0	0.619	0	0.164	0.66
C2	C3	992696	977490	ENSP00000372853	ENSP00000245907	0	0	0	0	0	0	0	0.541	0.54
LAMP1	ACP2	986107	978248	ENSP00000333298	ENSP00000256997	0	0	0	0	0	0	0	0.54	0.54
DLK1	ALB	986919	981665	ENSP00000340292	ENSP00000295897	0	0	0	0	0.196	0	0	0.305	0.403
COL6A3	CDH11	981609	979910	ENSP00000295550	ENSP00000268603	0	0	0	0	0.561	0	0	0.17	0.611
PLG	ACTN4	983339	977891	ENSP00000308938	ENSP00000252699	0	0	0	0	0	0	0.9	0.804	0.979
PTPRJ	CD27	996060	979752	ENSP00000400010	ENSP00000266557	0	0	0	0	0	0	0	0.468	0.468
TPI1	SOD1	993609	980033	ENSP00000379933	ENSP00000270142	0	0	0	0	0.35	0	0	0.319	0.528
FGA	APOH	983008	976037	ENSP00000306361	ENSP00000205948	0	0	0	0	0.714	0	0	0.246	0.77
HSPA5	APOB	985019	977017	ENSP00000324173	ENSP00000233242	0	0	0	0	0	0.62	0	0.27	0.703
HP	AMBP	988021	979549	ENSP00000348170	ENSP00000265132	0	0	0	0	0.272	0	0	0.464	0.584
KLK3	ALB	983954	981665	ENSP00000314151	ENSP00000295897	0	0	0	0	0	0.302	0	0.534	0.652
LAMP1	SYT7	986107	979263	ENSP00000333298	ENSP00000263846	0	0	0	0	0	0	0	0.462	0.462
COL4A3	GPC1	993597	979310	ENSP00000379823	ENSP00000264039	0	0	0	0	0	0	0	0.422	0.422
A2M	VWF	984997	978701	ENSP00000323929	ENSP00000261405	0	0	0	0	0.115	0	0	0.374	0.408
IGHG1	B2M	993075	987000	ENSP00000374990	ENSP00000340858	0	0	0	0	0	0.9	0	0.149	0.909
TF	APOA1	979511	977122	ENSP00000264998	ENSP00000236850	0	0	0	0	0.547	0.302	0.9	0.54	0.982
CTSB	GAPDH	987186	976853	ENSP00000342070	ENSP00000229239	0	0	0	0	0	0	0	0.43	0.43
TOPBP1	NUP155	978617	976962	ENSP00000260810	ENSP00000231498	0	0	0	0	0.498	0	0	0	0.499
EPHX2	APOA2	992228	989579	ENSP00000369843	ENSP00000356969	0	0	0	0	0.135	0	0	0.368	0.416
COL11A1	GP6	988488	983320	ENSP00000351163	ENSP00000308782	0	0	0	0	0	0	0.8	0	0.8
DNAH8	CALM3	988668	981274	ENSP00000352312	ENSP00000291295	0	0	0	0	0	0	0	0.84	0.839
DPP4	ANPEP	988888	982231	ENSP00000353731	ENSP00000300060	0	0	0	0	0	0	0	0.752	0.752
FN1	REG3A	987830	982777	ENSP00000346839	ENSP00000304311	0	0	0	0	0	0.621	0	0.136	0.65
PROM1	CDH1	997773	978794	ENSP00000415481	ENSP00000261769	0	0	0	0	0	0	0	0.429	0.429
CPM	KNG1	986776	979518	ENSP00000339157	ENSP00000265023	0	0	0	0	0	0	0	0.428	0.428
SERPINC1	COL18A1	989526	988745	ENSP00000356671	ENSP00000352798	0	0	0	0	0	0	0	0.42	0.419
AHSG	APOA1	995381	977122	ENSP00000393887	ENSP00000236850	0	0	0	0	0.874	0	0	0.318	0.908
PLAU	PLG	990631	983339	ENSP00000361850	ENSP00000308938	0	0	0	0.828	0	0.621	0.9	0.971	0.966
COL28A1	COL7A1	994029	985981	ENSP00000382356	ENSP00000332371	0	0	0	0.83	0	0	0.9	0	0.899
GPC3	IGF2	990238	986678	ENSP00000359854	ENSP00000338297	0	0	0	0	0.194	0.621	0	0.903	0.966
CDH1	KRT9	978794	977545	ENSP00000261769	ENSP00000246662	0	0	0	0	0	0.583	0	0.121	0.608
PLAU	VTN	990631	976729	ENSP00000361850	ENSP00000226218	0	0	0	0	0	0.9	0.9	0.946	0.999
HRG	VTN	976976	976729	ENSP00000232003	ENSP00000226218	0	0	0	0	0.145	0	0	0.501	0.544
SERPINC1	FGA	989526	983008	ENSP00000356671	ENSP00000306361	0	0	0	0	0.643	0	0	0.285	0.727
LCAT	APOB	979296	977017	ENSP00000264005	ENSP00000233242	0	0	0	0	0.08	0	0	0.789	0.792
FLNA	SOD1	990005	980033	ENSP00000358866	ENSP00000270142	0	0	0	0	0	0	0.9	0.144	0.908
GOT1	CP	990159	979423	ENSP00000359539	ENSP00000264613	0	0	0	0	0	0	0	0.53	0.53
VIM	CHGA	976640	976223	ENSP00000224237	ENSP00000216492	0	0	0	0	0	0	0	0.61	0.609
CFI	CFH	993429	989466	ENSP00000378130	ENSP00000356399	0	0	0	0	0.15	0.621	0.9	0.795	0.991
GSTP1	CDH1	993873	978794	ENSP00000381607	ENSP00000261769	0	0	0	0	0	0	0	0.515	0.515
LYZ	LTF	978673	976972	ENSP00000261267	ENSP00000231751	0	0	0	0	0	0.621	0.9	0.84	0.993
HPX	TF	979700	979511	ENSP00000265983	ENSP00000264998	0	0	0	0	0.145	0	0	0.662	0.691
FGA	HRG	983008	976976	ENSP00000306361	ENSP00000232003	0	0	0	0	0.195	0.621	0	0.462	0.813
CUBN	LPA	991696	984691	ENSP00000367064	ENSP00000321334	0	0	0	0	0	0	0	0.412	0.412
CADM1	POLM	985654	977312	ENSP00000329797	ENSP00000242248	0	0	0	0	0	0	0	0.527	0.527
AGT	HP	989305	988021	ENSP00000355627	ENSP00000348170	0	0	0	0	0.141	0	0	0.411	0.46
B2M	TF	987000	979511	ENSP00000340858	ENSP00000264998	0	0	0	0	0	0	0	0.5	0.5
NCAM1	ALB	984374	981665	ENSP00000318472	ENSP00000295897	0	0	0	0	0	0	0	0.563	0.563
PROM1	MCAM	997773	979308	ENSP00000415481	ENSP00000264036	0	0	0	0	0	0	0	0.66	0.659
ALDOA	SERPINF2	986512	984765	ENSP00000336927	ENSP00000321853	0	0	0	0	0	0	0.9	0	0.899
COL14A1	COL1A1	981970	976714	ENSP00000297848	ENSP00000225964	0	0	0	0.614	0	0	0.9	0.123	0.902
IGK@	ALB	992921	981665	ENSP00000374777	ENSP00000295897	0	0	0	0	0	0.9	0	0.37	0.932
DYNC1H1	DNAH7	988143	983632	ENSP00000348965	ENSP00000311273	0	0	0	0.791	0	0	0.9	0.108	0.901
CTSA	HEXA	990568	979876	ENSP00000361562	ENSP00000268097	0	0	0	0	0.299	0	0	0.672	0.754
APOA4	LCAT	988386	979296	ENSP00000350425	ENSP00000264005	0	0	0	0	0	0	0	0.541	0.54
ACPP	CTSD	984890	977119	ENSP00000323036	ENSP00000236671	0	0	0	0	0	0	0	0.657	0.657
DPP4	ACE	988888	981253	ENSP00000353731	ENSP00000290866	0	0	0	0	0	0	0	0.52	0.52
CALM3	TF	981274	979511	ENSP00000291295	ENSP00000264998	0	0	0	0	0	0	0	0.462	0.462
IFI30	VCAM1	994383	981518	ENSP00000384886	ENSP00000294728	0	0	0	0	0	0	0.9	0	0.899
FCGR3A	CD14	989573	982769	ENSP00000356946	ENSP00000304236	0	0	0	0	0.551	0	0	0.25	0.641
CALM3	GAPDH	981274	976853	ENSP00000291295	ENSP00000229239	0	0	0	0	0	0	0	0.562	0.562
SELENBP1	ESPL1	989778	978327	ENSP00000357861	ENSP00000257934	0	0	0	0	0	0	0	0.404	0.404
CST3	APOA1	991494	977122	ENSP00000366124	ENSP00000236850	0	0	0	0	0	0	0.9	0.379	0.933
VWF	LYVE1	978701	978171	ENSP00000261405	ENSP00000256178	0	0	0	0	0.218	0	0	0.379	0.481
PLG	APOB	983339	977017	ENSP00000308938	ENSP00000233242	0	0	0	0	0.196	0	0	0.917	0.929
THBD	CFH	991530	989466	ENSP00000366307	ENSP00000356399	0	0	0	0	0	0	0	0.422	0.422
PLG	LYZ	983339	978673	ENSP00000308938	ENSP00000261267	0	0	0	0	0	0	0	0.515	0.515
RBP4	HP	990366	988021	ENSP00000360519	ENSP00000348170	0	0	0	0	0.133	0	0	0.366	0.413
IGF2R	IGF2	988216	986678	ENSP00000349437	ENSP00000338297	0	0	0	0	0	0.997	0	0.953	0.999
UBA52	ESPL1	994748	978327	ENSP00000388107	ENSP00000257934	0	0	0	0	0	0	0	0.43	0.43
C6	C9	979185	979183	ENSP00000263413	ENSP00000263408	0	0	0	0.823	0	0	0.54	0.425	0.571
CDH2	VIM	979959	976640	ENSP00000269141	ENSP00000224237	0	0	0	0	0	0	0	0.937	0.937
IGK@	C3	992921	977490	ENSP00000374777	ENSP00000245907	0	0	0	0	0	0.9	0	0.112	0.905
CTSB	AIFM1	987186	981039	ENSP00000342070	ENSP00000287295	0	0	0	0	0	0	0	0.425	0.424
MUC5B	EGF	997803	979559	ENSP00000415793	ENSP00000265171	0	0	0	0.416	0	0	0	0.878	0.539
ANXA5	APOH	981787	976037	ENSP00000296511	ENSP00000205948	0	0	0	0	0	0	0	0.61	0.609
KLK3	SYT7	983954	979263	ENSP00000314151	ENSP00000263846	0	0	0	0	0	0	0	0.403	0.402
COL5A3	COL1A1	979475	976714	ENSP00000264828	ENSP00000225964	0	0	0	0.912	0	0	0.9	0.378	0.902
HEXA	GNS	979876	978348	ENSP00000268097	ENSP00000258145	0	0	0	0	0	0	0.9	0.202	0.914
FBLN5	LUM	987585	979766	ENSP00000345008	ENSP00000266718	0	0	0	0	0.223	0	0	0.318	0.434
SPP1	EGF	993479	979559	ENSP00000378517	ENSP00000265171	0	0	0	0	0	0	0	0.86	0.86
ITIH4	AMBP	979712	979549	ENSP00000266041	ENSP00000265132	0	0	0	0	0.281	0	0	0.791	0.839
IGF2R	TF	988216	979511	ENSP00000349437	ENSP00000264998	0	0	0	0	0	0	0	0.509	0.508
MME	APLP2	988880	979203	ENSP00000353679	ENSP00000263574	0	0	0	0	0	0	0	0.47	0.469
LRP2	LTF	979259	976972	ENSP00000263816	ENSP00000231751	0	0	0	0	0	0	0	0.648	0.647
COL4A6	COL5A1	990518	990434	ENSP00000361290	ENSP00000360882	0	0	0.523	0.857	0	0	0.9	0.257	0.909
CSPG4	SDC1	983791	978042	ENSP00000312506	ENSP00000254351	0	0	0	0	0	0	0.9	0.259	0.92
FCGR3A	CD55	989573	984153	ENSP00000356946	ENSP00000316333	0	0	0	0	0	0	0	0.43	0.43
IGFBP3	FN1	992347	987830	ENSP00000370473	ENSP00000346839	0	0	0	0	0.252	0.846	0	0.885	0.985
GLB1	MANBA	983078	976750	ENSP00000306920	ENSP00000226578	0	0	0	0	0.134	0	0	0.613	0.642
ALB	EGF	981665	979559	ENSP00000295897	ENSP00000265171	0	0	0	0	0	0	0.9	0.464	0.942
CD7	CD27	983729	979752	ENSP00000312027	ENSP00000266557	0	0	0	0	0.141	0	0	0.424	0.471
HP	ALB	988021	981665	ENSP00000348170	ENSP00000295897	0	0	0	0	0.205	0.302	0	0.752	0.843
PRNP	ALB	992007	981665	ENSP00000368748	ENSP00000295897	0	0	0	0	0	0	0	0.412	0.412
GP6	CALM3	983320	981274	ENSP00000308782	ENSP00000291295	0	0	0	0	0	0	0	0.844	0.844
THY1	CD44	980852	980495	ENSP00000284240	ENSP00000278385	0	0	0	0	0	0	0	0.75	0.75
PDGFRB	EFNB1	978803	976027	ENSP00000261799	ENSP00000204961	0	0	0	0	0	0	0	0.8	0.8
SERPINA7	TF	985601	979511	ENSP00000329374	ENSP00000264998	0	0	0	0	0.133	0	0	0.379	0.425
IGHG1	NRP1	993075	979597	ENSP00000374990	ENSP00000265371	0	0	0	0	0	0.9	0	0	0.899
PSAP	GM2A	993461	988253	ENSP00000378394	ENSP00000349687	0	0	0	0	0.138	0	0	0.562	0.597
TPI1	PEBP1	993609	978681	ENSP00000379933	ENSP00000261313	0	0	0	0	0.21	0	0	0.309	0.417
PNP	THY1	989011	980852	ENSP00000354532	ENSP00000284240	0	0	0	0	0	0	0	0.504	0.504
CDH11	COL1A1	979910	976714	ENSP00000268603	ENSP00000225964	0	0	0	0	0.64	0	0	0.29	0.727
SOD1	PEBP1	980033	978681	ENSP00000270142	ENSP00000261313	0	0	0	0	0.503	0	0	0.122	0.534
HP	A2M	988021	984997	ENSP00000348170	ENSP00000323929	0	0	0	0	0	0	0	0.752	0.752
FN1	NOV	987830	978487	ENSP00000346839	ENSP00000259526	0	0	0	0	0	0.621	0	0.3	0.716
PTPRJ	PDGFRB	996060	978803	ENSP00000400010	ENSP00000261799	0	0	0	0	0	0.872	0.9	0	0.986
CST3	HMCN1	991494	980109	ENSP00000366124	ENSP00000271588	0	0	0	0	0	0	0	0.4	0.4
CD55	C3	984153	977490	ENSP00000316333	ENSP00000245907	0	0	0	0	0	0	0.9	0.61	0.958
VWF	VTN	978701	976729	ENSP00000261405	ENSP00000226218	0	0	0	0	0	0	0	0.752	0.752
DNAH8	CA2	988668	980926	ENSP00000352312	ENSP00000285379	0	0	0	0	0	0	0	0.787	0.786
FGA	THBS1	983008	978566	ENSP00000306361	ENSP00000260356	0	0	0	0	0	0.621	0.72	0	0.886
SIRPA	COL14A1	988039	981970	ENSP00000348307	ENSP00000297848	0	0	0	0	0	0	0	0.61	0.609
F2	VTN	983286	976729	ENSP00000308541	ENSP00000226218	0	0	0	0	0.312	0	0	0.492	0.628
FGA	GC	983008	980262	ENSP00000306361	ENSP00000273951	0	0	0	0	0.437	0	0	0.23	0.537
CTSB	APOE	987186	977866	ENSP00000342070	ENSP00000252486	0	0	0	0	0	0.621	0	0.43	0.769
CA2	KNG1	980926	979518	ENSP00000285379	ENSP00000265023	0	0	0	0	0	0	0	0.542	0.542
CTSB	LAMP1	987186	986107	ENSP00000342070	ENSP00000333298	0	0	0	0	0.129	0	0	0.476	0.512
IGF2R	ALB	988216	981665	ENSP00000349437	ENSP00000295897	0	0	0	0	0	0	0	0.426	0.425
FN1	LPA	987830	984691	ENSP00000346839	ENSP00000321334	0	0	0	0	0	0.621	0	0.318	0.724
GLB1	CTSD	983078	977119	ENSP00000306920	ENSP00000236671	0	0	0	0	0.148	0	0	0.43	0.481
F2	VCAM1	983286	981518	ENSP00000308541	ENSP00000294728	0	0	0	0	0	0	0	0.476	0.477
FN1	APOA1	987830	977122	ENSP00000346839	ENSP00000236850	0	0	0	0	0	0.302	0	0.318	0.491
ALB	APOH	981665	976037	ENSP00000295897	ENSP00000205948	0	0	0	0	0.772	0	0	0.427	0.86
CST3	AMBP	991494	979549	ENSP00000366124	ENSP00000265132	0	0	0	0	0	0	0	0.43	0.43
PGK1	AHCY	990761	976287	ENSP00000362413	ENSP00000217426	0	0	0	0	0	0	0	0.54	0.54
COL6A3	PDGFRB	981609	978803	ENSP00000295550	ENSP00000261799	0	0	0	0	0.498	0	0	0.238	0.592
SPINK5	LPA	988770	984691	ENSP00000352936	ENSP00000321334	0	0	0	0	0	0	0	0.67	0.669
FN1	ACE	987830	981253	ENSP00000346839	ENSP00000290866	0	0	0	0	0	0	0	0.543	0.543
MASP2	C4A	994239	992691	ENSP00000383690	ENSP00000372815	0	0	0	0	0	0.9	0	0.43	0.939
SERPINF2	ACTN4	984765	977891	ENSP00000321853	ENSP00000252699	0	0	0	0	0	0	0.9	0	0.899
CD55	CD44	984153	980495	ENSP00000316333	ENSP00000278385	0	0	0	0	0	0	0	0.462	0.462
IGF2	IGFBP4	986678	980005	ENSP00000338297	ENSP00000269593	0	0	0	0	0	0.621	0.9	0.379	0.973
ACE	MPO	981253	976656	ENSP00000290866	ENSP00000225275	0	0	0	0	0	0	0	0.43	0.43
COL5A1	COL22A1	990434	982637	ENSP00000360882	ENSP00000303153	0	0	0.517	0	0	0	0.9	0.336	0.963
GPX3	TXN	992805	991017	ENSP00000373477	ENSP00000363641	0	0	0	0	0	0	0	0.525	0.525
VWF	COL1A1	978701	976714	ENSP00000261405	ENSP00000225964	0	0	0	0	0.224	0.621	0	0.199	0.731
COL4A1	SAA2	991286	978230	ENSP00000364979	ENSP00000256733	0	0	0	0	0	0.62	0	0.063	0.619
CDH1	SDC1	978794	978042	ENSP00000261769	ENSP00000254351	0	0	0	0	0	0	0	0.885	0.885
LEAP2	AMBP	981853	979549	ENSP00000296877	ENSP00000265132	0	0	0	0	0.509	0	0	0	0.51
MME	ANPEP	988880	982231	ENSP00000353679	ENSP00000300060	0	0	0	0	0	0	0	0.752	0.752
SERPINC1	KNG1	989526	979518	ENSP00000356671	ENSP00000265023	0	0	0	0	0.318	0	0	0.565	0.683
ANXA5	ALB	981787	981665	ENSP00000296511	ENSP00000295897	0	0	0	0	0	0	0	0.506	0.506
RNASE2	ALB	982656	981665	ENSP00000303276	ENSP00000295897	0	0	0	0	0	0	0	0.61	0.609
GSN	FGA	990874	983008	ENSP00000362924	ENSP00000306361	0	0	0	0	0	0	0.9	0.2	0.914
PRNP	VTN	992007	976729	ENSP00000368748	ENSP00000226218	0	0	0	0	0	0	0	0.814	0.814
CTSA	CTSD	990568	977119	ENSP00000361562	ENSP00000236671	0	0	0	0	0.163	0	0	0.462	0.519
PARP4	KIF18A	992495	979124	ENSP00000371419	ENSP00000263181	0	0	0	0	0	0	0.9	0	0.899
HP	LRG1	988021	982562	ENSP00000348170	ENSP00000302621	0	0	0	0	0.132	0	0	0.369	0.416
AZGP1	PROCR	981351	976252	ENSP00000292401	ENSP00000216968	0	0	0	0	0	0	0.36	0.145	0.416
L1CAM	NCAM1	990051	984374	ENSP00000359074	ENSP00000318472	0	0	0	0.651	0	0.621	0.9	0.901	0.972
PNP	AHCY	989011	976287	ENSP00000354532	ENSP00000217426	0.48	0	0	0	0	0	0	0.432	0.685
NID1	LAMC1	979341	978364	ENSP00000264187	ENSP00000258341	0	0	0	0.445	0.074	0.738	0	0.675	0.835
FGB	AMBP	982976	979549	ENSP00000306099	ENSP00000265132	0	0	0	0	0.692	0	0	0.202	0.738
FN1	KNG1	987830	979518	ENSP00000346839	ENSP00000265023	0	0	0	0	0	0	0.9	0.533	0.95
DNAH8	REV3L	988668	988579	ENSP00000352312	ENSP00000351697	0	0	0	0	0	0	0	0.543	0.543
ANPEP	ENPEP	982231	979556	ENSP00000300060	ENSP00000265162	0	0	0.525	0.886	0	0	0.9	0.752	0.913
FN1	PLG	987830	983339	ENSP00000346839	ENSP00000308938	0	0	0	0	0	0.619	0.9	0.783	0.99
DNAH8	RAB11FIP1	988668	985834	ENSP00000352312	ENSP00000331342	0	0	0	0	0	0	0	0.422	0.422
COL4A2	COL11A1	988874	988488	ENSP00000353654	ENSP00000351163	0	0	0.45	0.847	0	0	0.9	0.07	0.906
CSPG4	GPC1	983791	979310	ENSP00000312506	ENSP00000264039	0	0	0	0	0	0	0.9	0.079	0.901
CUBN	GC	991696	980262	ENSP00000367064	ENSP00000273951	0	0	0	0	0	0.621	0.9	0.563	0.981
MDH1	GAPDH	977008	976853	ENSP00000233114	ENSP00000229239	0	0	0	0	0.35	0	0	0.844	0.892
CDH1	ACTN4	978794	977891	ENSP00000261769	ENSP00000252699	0	0	0	0	0	0.583	0	0.305	0.69
SERPINC1	APOB	989526	977017	ENSP00000356671	ENSP00000233242	0	0	0	0	0.547	0	0	0.428	0.723
FBP1	ALDOB	991177	991083	ENSP00000364475	ENSP00000363988	0	0	0	0	0.088	0	0.9	0.374	0.934
APOE	NEFM	977866	976443	ENSP00000252486	ENSP00000221166	0	0	0	0	0	0.621	0	0.198	0.675
GPHN	NEO1	982617	978838	ENSP00000303019	ENSP00000261908	0	0	0	0	0	0	0	0.55	0.55
PLG	GAPDH	983339	976853	ENSP00000308938	ENSP00000229239	0	0	0	0	0	0	0	0.901	0.901
THBD	F2	991530	983286	ENSP00000366307	ENSP00000308541	0	0	0	0	0	0.998	0.9	0.796	0.999
B2M	LYZ	987000	978673	ENSP00000340858	ENSP00000261267	0	0	0	0	0	0	0.9	0.518	0.948
COL18A1	ANXA5	988745	981787	ENSP00000352798	ENSP00000296511	0	0	0	0	0	0	0	0.55	0.55
PLXDC1	ISLR	984995	977705	ENSP00000323927	ENSP00000249842	0	0	0	0	0.539	0	0	0	0.539
GC	HPX	980262	979700	ENSP00000273951	ENSP00000265983	0	0	0	0	0.455	0	0	0.54	0.732
GLB1	GLA	983078	976332	ENSP00000306920	ENSP00000218516	0	0	0	0	0	0	0.9	0.469	0.943
HSPG2	APOA1	991052	977122	ENSP00000363827	ENSP00000236850	0	0	0	0	0	0	0.9	0	0.899
ADAMTSL2	LTBP1	987781	987780	ENSP00000346478	ENSP00000346467	0	0	0	0	0	0	0	0.778	0.778
IGF2R	IGFBP1	988216	980368	ENSP00000349437	ENSP00000275525	0	0	0	0	0	0	0	0.54	0.54
NAGA	HEXA	993580	979876	ENSP00000379680	ENSP00000268097	0	0	0	0	0	0	0.9	0.273	0.922
FBLN1	APP	985859	980902	ENSP00000331544	ENSP00000284981	0	0	0	0	0	0.621	0	0	0.621
HBA1	VIM	984820	976640	ENSP00000322421	ENSP00000224237	0	0	0	0	0	0	0	0.657	0.657
LRP2	APOH	979259	976037	ENSP00000263816	ENSP00000205948	0	0	0	0	0	0.621	0	0.367	0.743
ASAH1	ACP2	992449	978248	ENSP00000371152	ENSP00000256997	0	0	0	0	0	0	0	0.675	0.675
TOP2B	TOPBP1	995681	978617	ENSP00000396704	ENSP00000260810	0	0	0	0	0.235	0.621	0	0.878	0.959
COL4A2	SDC1	988874	978042	ENSP00000353654	ENSP00000254351	0	0	0	0	0	0	0.8	0	0.8
KLK3	EGF	983954	979559	ENSP00000314151	ENSP00000265171	0	0	0	0	0	0	0	0.463	0.462
COL28A1	COL4A3	994029	993597	ENSP00000382356	ENSP00000379823	0	0	0.267	0.817	0	0	0.9	0	0.903
ANPEP	ACE	982231	981253	ENSP00000300060	ENSP00000290866	0	0	0	0	0	0	0	0.542	0.542
GDI2	A2M	992161	984997	ENSP00000369538	ENSP00000323929	0	0	0	0	0	0	0.9	0	0.899
CD44	APOE	980495	977866	ENSP00000278385	ENSP00000252486	0	0	0	0	0.064	0	0	0.504	0.504
CUBN	APOA1	991696	977122	ENSP00000367064	ENSP00000236850	0	0	0	0	0	0	0.9	0.466	0.943
COL5A1	COL14A1	990434	981970	ENSP00000360882	ENSP00000297848	0	0	0	0.597	0	0	0.9	0.159	0.904
KLK3	GAPDH	983954	976853	ENSP00000314151	ENSP00000229239	0	0	0	0	0	0	0	0.435	0.435
REV3L	PLG	988579	983339	ENSP00000351697	ENSP00000308938	0	0	0	0	0	0	0	0.543	0.543
ALB	APOA1	981665	977122	ENSP00000295897	ENSP00000236850	0	0	0	0	0.807	0.302	0.9	0.672	0.994
ACPP	MDH1	984890	977008	ENSP00000323036	ENSP00000233114	0	0	0	0	0	0	0	0.564	0.563
COL18A1	COL5A3	988745	979475	ENSP00000352798	ENSP00000264828	0	0	0.488	0	0	0	0.9	0.168	0.951
CDH2	TNC	979959	979548	ENSP00000269141	ENSP00000265131	0	0	0	0	0	0	0	0.464	0.463
COL4A3	COL11A1	993597	988488	ENSP00000379823	ENSP00000351163	0	0	0.497	0.865	0	0	0.9	0.229	0.908
GPC3	SERPINA7	990238	985601	ENSP00000359854	ENSP00000329374	0	0	0	0	0.54	0	0	0	0.54
FN1	CD44	987830	980495	ENSP00000346839	ENSP00000278385	0	0	0	0	0	0.621	0.8	0.954	0.996
PLG	CHGA	983339	976223	ENSP00000308938	ENSP00000216492	0	0	0	0	0	0.621	0	0.183	0.669
AGT	VCAM1	989305	981518	ENSP00000355627	ENSP00000294728	0	0	0	0	0	0	0	0.57	0.57
COL4A6	NID1	990518	979341	ENSP00000361290	ENSP00000264187	0	0	0	0	0	0	0	0.418	0.418
HBA1	ALB	984820	981665	ENSP00000322421	ENSP00000295897	0	0	0	0	0	0	0	0.518	0.518
COL4A3	COL14A1	993597	981970	ENSP00000379823	ENSP00000297848	0	0	0	0.589	0	0	0.9	0	0.899
PDCD6IP	VPS4B	983145	977166	ENSP00000307387	ENSP00000238497	0	0	0	0	0.125	0.586	0	0.715	0.882
MGAM	ENPEP	992861	979556	ENSP00000373973	ENSP00000265162	0	0	0	0	0	0	0	0.43	0.43
AHSG	ACY1	995381	976997	ENSP00000393887	ENSP00000232907	0	0	0	0	0	0	0	0.463	0.462
CDH1	VTN	978794	976729	ENSP00000261769	ENSP00000226218	0	0	0	0	0	0	0	0.501	0.501
LCN2	LRP2	980457	979259	ENSP00000277480	ENSP00000263816	0	0	0	0	0	0.621	0	0.874	0.949
EIF6	ENO1	991002	977078	ENSP00000363559	ENSP00000234590	0.141	0	0	0	0.384	0	0	0.602	0.761
PGK1	PGLS	990761	977883	ENSP00000362413	ENSP00000252603	0	0	0	0	0	0	0	0.488	0.489
SERPINF2	F2	984765	983286	ENSP00000321853	ENSP00000308541	0	0	0	0	0.126	0	0	0.65	0.673
CALM3	MCAM	981274	979308	ENSP00000291295	ENSP00000264036	0	0	0	0	0	0	0	0.51	0.51
CDH1	APC2	978794	977027	ENSP00000261769	ENSP00000233607	0	0	0	0	0	0.769	0.72	0.176	0.939
HSPG2	B2M	991052	987000	ENSP00000363827	ENSP00000340858	0	0	0	0	0	0	0.9	0.23	0.917
MGAM	GAA	992861	982926	ENSP00000373973	ENSP00000305692	0	0	0	0.913	0	0	0.9	0.41	0.903
CD14	CSF1R	982769	980974	ENSP00000304236	ENSP00000286301	0	0	0	0	0.787	0	0	0.2	0.818
TPI1	TXN	993609	991017	ENSP00000379933	ENSP00000363641	0.362	0	0	0	0.16	0.213	0	0.807	0.901
EGF	KNG1	979559	979518	ENSP00000265171	ENSP00000265023	0	0	0	0	0	0	0.9	0.899	0.989
MUC6	TFF1	996812	981285	ENSP00000406861	ENSP00000291527	0	0	0	0	0	0.621	0	0.563	0.823
CUBN	TF	991696	979511	ENSP00000367064	ENSP00000264998	0	0	0	0	0	0.621	0	0.425	0.767
PLAU	COL18A1	990631	988745	ENSP00000361850	ENSP00000352798	0	0	0	0	0	0	0	0.426	0.425
MUC5B	LTF	997803	976972	ENSP00000415793	ENSP00000231751	0	0	0	0	0	0	0	0.427	0.427
REV3L	VIM	988579	976640	ENSP00000351697	ENSP00000224237	0	0	0	0	0	0	0	0.463	0.462
TXN	CALM3	991017	981274	ENSP00000363641	ENSP00000291295	0	0	0	0	0	0	0	0.425	0.424
GOT1	IDH1	990159	978630	ENSP00000359539	ENSP00000260985	0	0	0	0	0.132	0	0.8	0.235	0.848
MUC5B	TFF3	997803	981283	ENSP00000415793	ENSP00000291525	0	0	0	0	0.109	0	0	0.886	0.891
ATP5A1	GAPDH	980719	976853	ENSP00000282050	ENSP00000229239	0.094	0	0	0	0.23	0	0	0.46	0.572
FBN1	COL6A3	985164	981609	ENSP00000325527	ENSP00000295550	0	0	0	0	0.384	0	0	0.296	0.538
MIA3	COL7A1	987006	985981	ENSP00000340900	ENSP00000332371	0	0	0	0	0	0.621	0	0.675	0.868
SERPING1	KNG1	980496	979518	ENSP00000278407	ENSP00000265023	0	0	0	0	0	0	0.9	0.563	0.953
SERPINC1	GPC1	989526	979310	ENSP00000356671	ENSP00000264039	0	0	0	0	0	0	0.9	0.2	0.914
TFF2	EGF	981284	979559	ENSP00000291526	ENSP00000265171	0	0	0	0	0	0	0	0.426	0.425
SETD2	SALL1	994600	977758	ENSP00000386759	ENSP00000251020	0	0	0	0	0	0	0	0.675	0.675
ALB	HPX	981665	979700	ENSP00000295897	ENSP00000265983	0	0	0	0	0.284	0.302	0	0.642	0.796
TPI1	ALDOA	993609	986512	ENSP00000379933	ENSP00000336927	0	0	0	0	0.398	0	0.9	0.568	0.97
COL7A1	COL14A1	985981	981970	ENSP00000332371	ENSP00000297848	0	0	0	0.768	0	0	0.9	0	0.899
PLG	KNG1	983339	979518	ENSP00000308938	ENSP00000265023	0	0	0	0	0.319	0.621	0.9	0.648	0.988
COL18A1	COL14A1	988745	981970	ENSP00000352798	ENSP00000297848	0	0	0	0	0	0	0.9	0.148	0.909
KNG1	HRG	979518	976976	ENSP00000265023	ENSP00000232003	0	0	0	0.576	0.348	0	0	0.677	0.529
TTN	ALB	988054	981665	ENSP00000348444	ENSP00000295897	0	0	0	0	0	0.302	0	0.318	0.491
NCAM1	YIPF3	984374	978501	ENSP00000318472	ENSP00000259737	0	0	0	0	0	0	0	0.601	0.601
AGT	FN1	989305	987830	ENSP00000355627	ENSP00000346839	0	0	0	0	0	0	0	0.589	0.59
PLAU	FGA	990631	983008	ENSP00000361850	ENSP00000306361	0	0	0	0	0	0	0.9	0.386	0.934
ACPP	LYZ	984890	978673	ENSP00000323036	ENSP00000261267	0	0	0	0	0	0	0	0.562	0.562
PLAU	CDH1	990631	978794	ENSP00000361850	ENSP00000261769	0	0	0	0	0	0	0	0.529	0.529
ALB	HEXA	981665	979876	ENSP00000295897	ENSP00000268097	0	0	0	0	0	0	0	0.5	0.5
COL15A1	COL5A3	991112	979475	ENSP00000364140	ENSP00000264828	0	0	0.302	0.764	0	0	0.9	0.147	0.908
CALM3	CA2	981274	980926	ENSP00000291295	ENSP00000285379	0	0	0	0	0	0	0	0.954	0.954
CALM3	CDH1	981274	978794	ENSP00000291295	ENSP00000261769	0	0	0	0	0	0	0	0.43	0.43
AGT	KNG1	989305	979518	ENSP00000355627	ENSP00000265023	0	0	0	0	0.085	0.621	0	0.61	0.846
THBD	FGB	991530	982976	ENSP00000366307	ENSP00000306099	0	0	0	0	0	0	0	0.421	0.42
PLG	CDH1	983339	978794	ENSP00000308938	ENSP00000261769	0	0	0	0	0	0	0	0.429	0.429
PTPN13	EFNB1	995476	976027	ENSP00000394794	ENSP00000204961	0	0	0	0	0	0.678	0.9	0.865	0.995
AMBP	C3	979549	977490	ENSP00000265132	ENSP00000245907	0	0	0	0	0.207	0	0	0.317	0.422
SERPING1	EGF	980496	979559	ENSP00000278407	ENSP00000265171	0	0	0	0	0	0	0.9	0.073	0.901
KLK1	AMBP	982410	979549	ENSP00000301420	ENSP00000265132	0	0	0	0	0	0	0	0.842	0.842
APOE	PEPD	977866	977404	ENSP00000252486	ENSP00000244137	0	0	0	0	0	0	0	0.527	0.527
C3	OLFM4	977490	976338	ENSP00000245907	ENSP00000219022	0	0	0	0	0	0.621	0	0.063	0.621
DST	APC	990223	978275	ENSP00000359790	ENSP00000257430	0	0	0	0	0	0.233	0.36	0.124	0.51
CFH	SERPING1	989466	980496	ENSP00000356399	ENSP00000278407	0	0	0	0	0.192	0	0	0.376	0.461
ICOSLG	PTPRC	994329	989454	ENSP00000384432	ENSP00000356346	0	0	0	0	0	0	0	0.827	0.827
DDR1	NOV	995053	978487	ENSP00000390877	ENSP00000259526	0	0	0	0	0	0	0	0.838	0.838
SOD3	ACE	992513	981253	ENSP00000371554	ENSP00000290866	0	0	0	0	0	0	0	0.842	0.842
B2M	A2M	987000	984997	ENSP00000340858	ENSP00000323929	0	0	0	0	0	0.621	0	0.498	0.796
LUM	ENO1	979766	977078	ENSP00000266718	ENSP00000234590	0	0	0	0	0	0	0	0.505	0.505
GAA	GGT1	982926	977650	ENSP00000305692	ENSP00000248923	0	0	0	0	0	0	0	0.789	0.788
PROZ	F2	991227	983286	ENSP00000364697	ENSP00000308541	0	0	0	0.618	0.128	0.621	0	0.127	0.656
FCGR3A	CSF1R	989573	980974	ENSP00000356946	ENSP00000286301	0	0	0	0.619	0.513	0	0	0.196	0.539
TF	APOH	979511	976037	ENSP00000264998	ENSP00000205948	0	0	0	0	0.607	0	0	0.276	0.697
FGA	IGFBP1	983008	980368	ENSP00000306361	ENSP00000275525	0	0	0	0	0.611	0	0	0.104	0.628
PTPN13	APC	995476	978275	ENSP00000394794	ENSP00000257430	0	0	0	0	0	0.846	0	0.237	0.875
EPHX2	PNP	992228	989011	ENSP00000369843	ENSP00000354532	0	0	0	0	0	0	0	0.429	0.429
RNASE1	DNASE1	987470	977562	ENSP00000344193	ENSP00000246949	0	0	0	0	0	0	0	0.534	0.534
RBP4	LCN2	990366	980457	ENSP00000360519	ENSP00000277480	0	0	0	0	0	0	0	0.466	0.466
XPNPEP2	DPP4	990283	988888	ENSP00000360147	ENSP00000353731	0	0	0	0	0	0	0	0.437	0.436
DPT	FN1	989545	987830	ENSP00000356791	ENSP00000346839	0	0	0	0	0	0	0	0.838	0.838
REV3L	CDH1	988579	978794	ENSP00000351697	ENSP00000261769	0	0	0	0	0	0	0	0.461	0.461
CST3	ACE	991494	981253	ENSP00000366124	ENSP00000290866	0	0	0	0	0	0	0	0.501	0.501
APOA4	ALB	988386	981665	ENSP00000350425	ENSP00000295897	0	0	0	0	0	0.302	0	0.275	0.459
ANXA2	CALM3	987719	981274	ENSP00000346032	ENSP00000291295	0	0	0	0	0	0	0	0.878	0.878
UBA52	VPS4B	994748	977166	ENSP00000388107	ENSP00000238497	0	0	0	0	0	0	0.9	0.319	0.927
F2	C6	983286	979185	ENSP00000308541	ENSP00000263413	0	0	0	0	0	0.621	0	0	0.621
TTN	VIM	988054	976640	ENSP00000348444	ENSP00000224237	0	0	0	0	0	0	0.9	0.38	0.933
COL28A1	COL4A2	994029	988874	ENSP00000382356	ENSP00000353654	0	0	0.297	0.799	0	0	0.9	0	0.905
IGK@	UMOD	992921	982996	ENSP00000374777	ENSP00000306279	0	0	0	0	0	0	0	0.658	0.657
GSN	TTN	990874	988054	ENSP00000362924	ENSP00000348444	0	0	0	0	0	0	0	0.412	0.412
PRNP	BHMT	992007	980295	ENSP00000368748	ENSP00000274353	0	0	0	0	0	0	0	0.529	0.529
GP6	COL5A3	983320	979475	ENSP00000308782	ENSP00000264828	0	0	0	0	0	0	0.8	0	0.8
MME	APOE	988880	977866	ENSP00000353679	ENSP00000252486	0	0	0	0	0	0	0	0.461	0.461
NEB	TTN	994548	988054	ENSP00000386259	ENSP00000348444	0	0	0	0	0.634	0.937	0.9	0.839	0.999
UTRN	DAG1	989491	983783	ENSP00000356515	ENSP00000312435	0	0	0	0	0	0.846	0.36	0.947	0.994
COL14A1	COL5A3	981970	979475	ENSP00000297848	ENSP00000264828	0	0	0	0.586	0	0	0.9	0.077	0.9
GOT1	ANPEP	990159	982231	ENSP00000359539	ENSP00000300060	0	0	0	0	0	0	0.8	0.08	0.803
AGT	APOE	989305	977866	ENSP00000355627	ENSP00000252486	0	0	0	0	0	0	0	0.53	0.53
REV3L	ACE	988579	981253	ENSP00000351697	ENSP00000290866	0	0	0	0	0	0	0	0.47	0.469
CTGF	ALB	989576	981665	ENSP00000356954	ENSP00000295897	0	0	0	0	0	0	0	0.463	0.462
FBLN5	LPA	987585	984691	ENSP00000345008	ENSP00000321334	0	0	0	0	0	0.621	0	0.081	0.628
DDAH2	ALB	992705	981665	ENSP00000372901	ENSP00000295897	0	0	0	0	0	0	0	0.82	0.82
NCAM1	CD44	984374	980495	ENSP00000318472	ENSP00000278385	0	0	0	0	0	0	0.9	0.614	0.958
AGT	ALB	989305	981665	ENSP00000355627	ENSP00000295897	0	0	0	0	0.3	0	0	0.5	0.626
COL4A1	COL22A1	991286	982637	ENSP00000364979	ENSP00000303153	0	0	0.514	0.873	0	0	0.9	0.135	0.907
APOA2	AMBP	989579	979549	ENSP00000356969	ENSP00000265132	0	0	0	0	0.867	0	0	0.197	0.886
LAMP1	CD27	986107	979752	ENSP00000333298	ENSP00000266557	0	0	0	0	0	0	0	0.46	0.46
F2	ACE	983286	981253	ENSP00000308541	ENSP00000290866	0	0	0	0	0	0	0	0.541	0.54
TSG101	LDHB	977825	976865	ENSP00000251968	ENSP00000229319	0	0	0	0	0	0	0	0.407	0.407
COL6A1	COL4A2	989197	988874	ENSP00000355180	ENSP00000353654	0	0	0.29	0.737	0.243	0	0.9	0.317	0.929
COL18A1	PLG	988745	983339	ENSP00000352798	ENSP00000308938	0	0	0	0	0	0	0	0.428	0.428
PLG	CD44	983339	980495	ENSP00000308938	ENSP00000278385	0	0	0	0	0	0	0	0.468	0.468
SPP1	PLAU	993479	990631	ENSP00000378517	ENSP00000361850	0	0	0	0	0	0	0	0.854	0.854
GC	AMBP	980262	979549	ENSP00000273951	ENSP00000265132	0	0	0	0	0.558	0	0	0.34	0.688
APOA4	HP	988386	988021	ENSP00000350425	ENSP00000348170	0	0	0	0	0	0	0	0.429	0.429
FN1	KLK3	987830	983954	ENSP00000346839	ENSP00000314151	0	0	0	0	0	0.621	0	0.374	0.746
AGT	MEP1A	989305	976928	ENSP00000355627	ENSP00000230588	0	0	0	0	0	0.599	0	0	0.599
ORM1	APOH	978473	976037	ENSP00000259396	ENSP00000205948	0	0	0	0	0.639	0	0	0.271	0.719
EGF	GAPDH	979559	976853	ENSP00000265171	ENSP00000229239	0	0	0	0	0	0	0	0.565	0.565
COL4A6	COL12A1	990518	985129	ENSP00000361290	ENSP00000325146	0	0	0	0	0	0	0.9	0	0.899
COL18A1	COL22A1	988745	982637	ENSP00000352798	ENSP00000303153	0	0	0.447	0.782	0	0	0.9	0.08	0.909
UBA52	CTSB	994748	987186	ENSP00000388107	ENSP00000342070	0	0	0	0	0	0	0	0.465	0.465
NID1	LGALS3BP	979341	979033	ENSP00000264187	ENSP00000262776	0	0	0	0	0	0.62	0	0.18	0.667
TXN	GGT1	991017	977650	ENSP00000363641	ENSP00000248923	0	0	0	0	0	0	0	0.474	0.474
CA2	TYRO3	980926	979256	ENSP00000285379	ENSP00000263798	0	0	0	0	0	0	0	0.412	0.412
DPP7	CTSC	990386	976764	ENSP00000360635	ENSP00000227266	0	0	0	0	0	0	0	0.428	0.428
IGF2	F2	986678	983286	ENSP00000338297	ENSP00000308541	0	0	0	0	0.17	0	0.9	0.158	0.92
COL4A2	COL14A1	988874	981970	ENSP00000353654	ENSP00000297848	0	0	0	0.572	0	0	0.9	0	0.899
C7	PLG	984782	983339	ENSP00000322061	ENSP00000308938	0	0	0	0	0	0.621	0	0.067	0.622
CFI	ENPEP	993429	979556	ENSP00000378130	ENSP00000265162	0	0	0	0	0	0	0	0.623	0.623
GC	APOA1	980262	977122	ENSP00000273951	ENSP00000236850	0	0	0	0	0.364	0	0	0.43	0.613
S100A9	S100A8	989739	989737	ENSP00000357727	ENSP00000357721	0	0	0	0.854	0.92	0.995	0.9	0.971	0.999
CD7	THY1	983729	980852	ENSP00000312027	ENSP00000284240	0	0	0	0	0	0	0	0.422	0.422
TPP1	GRN	982154	975801	ENSP00000299427	ENSP00000053867	0	0	0	0	0.456	0	0	0.121	0.49
AZGP1	GC	981351	980262	ENSP00000292401	ENSP00000273951	0	0	0	0	0	0	0	0.421	0.42
TPI1	AHCY	993609	976287	ENSP00000379933	ENSP00000217426	0	0	0	0	0.306	0.068	0	0.41	0.566
SERPINC1	HP	989526	988021	ENSP00000356671	ENSP00000348170	0	0	0	0	0.174	0	0	0.466	0.529
TTN	CALM3	988054	981274	ENSP00000348444	ENSP00000291295	0	0	0	0	0	0	0	0.461	0.461
DNASE1	GAPDH	977562	976853	ENSP00000246949	ENSP00000229239	0	0	0	0	0	0	0	0.52	0.52
PLG	VTN	983339	976729	ENSP00000308938	ENSP00000226218	0	0	0	0	0.24	0	0	0.791	0.831
SAA2	APOA1	978230	977122	ENSP00000256733	ENSP00000236850	0	0	0	0	0	0.62	0	0.481	0.789
ALDOB	MDH1	991083	977008	ENSP00000363988	ENSP00000233114	0	0	0	0	0.172	0	0	0.349	0.424
A2M	TF	984997	979511	ENSP00000323929	ENSP00000264998	0	0	0	0	0	0	0	0.67	0.669
HEXB	GLA	978705	976332	ENSP00000261416	ENSP00000218516	0	0	0	0	0.104	0	0.9	0.22	0.92
TF	CDH1	979511	978794	ENSP00000264998	ENSP00000261769	0	0	0	0	0	0	0	0.431	0.43
CFH	LYVE1	989466	978171	ENSP00000356399	ENSP00000256178	0	0	0	0	0.115	0	0	0.37	0.404
GPC3	APOB	990238	977017	ENSP00000359854	ENSP00000233242	0	0	0	0	0.548	0	0	0	0.548
APOA2	APOH	989579	976037	ENSP00000356969	ENSP00000205948	0	0	0	0	0.842	0	0	0.369	0.893
APOA2	APOE	989579	977866	ENSP00000356969	ENSP00000252486	0	0	0	0	0.13	0	0.9	0.783	0.978
APOA4	APOE	988386	977866	ENSP00000350425	ENSP00000252486	0	0	0	0.753	0	0	0.9	0.613	0.914
TTN	SOD1	988054	980033	ENSP00000348444	ENSP00000270142	0	0	0	0	0	0	0.9	0.109	0.904
DAG1	NID1	983783	979341	ENSP00000312435	ENSP00000264187	0	0	0	0	0	0	0	0.614	0.613
GOT1	APOA1	990159	977122	ENSP00000359539	ENSP00000236850	0	0	0	0	0	0	0	0.425	0.424
CALM3	APOE	981274	977866	ENSP00000291295	ENSP00000252486	0	0	0	0	0	0	0	0.425	0.424
AMBP	CP	979549	979423	ENSP00000265132	ENSP00000264613	0	0	0	0	0.228	0	0	0.341	0.457
PRNP	OPCML	992007	985784	ENSP00000368748	ENSP00000330862	0	0	0	0	0	0.643	0	0.309	0.737
ALB	CDH2	981665	979959	ENSP00000295897	ENSP00000269141	0	0	0	0	0	0	0	0.46	0.46
CLEC14A	VWF	988783	978701	ENSP00000353013	ENSP00000261405	0	0	0	0	0.713	0	0	0	0.712
ATAD3A	DNAH8	991883	988668	ENSP00000368030	ENSP00000352312	0	0	0	0	0	0	0	0.422	0.422
CFH	ENO1	989466	977078	ENSP00000356399	ENSP00000234590	0	0	0	0	0	0	0	0.43	0.43
GUSB	LYZ	982577	978673	ENSP00000302728	ENSP00000261267	0	0	0	0	0	0	0	0.657	0.657
RBP4	HPX	990366	979700	ENSP00000360519	ENSP00000265983	0	0	0	0	0.364	0	0	0.251	0.491
HP	SAA2	988021	978230	ENSP00000348170	ENSP00000256733	0	0	0	0	0	0	0	0.542	0.542
KNG1	TF	979518	979511	ENSP00000265023	ENSP00000264998	0	0	0	0	0	0	0	0.429	0.429
B2M	YWHAZ	987000	983399	ENSP00000340858	ENSP00000309503	0	0	0	0	0	0	0	0.43	0.43
XPNPEP2	KNG1	990283	979518	ENSP00000360147	ENSP00000265023	0	0	0	0	0	0	0	0.567	0.567
PEPD	LDHB	977404	976865	ENSP00000244137	ENSP00000229319	0	0	0	0	0	0	0	0.463	0.462
ATP5A1	MDH1	980719	977008	ENSP00000282050	ENSP00000233114	0	0	0	0	0.714	0	0	0.457	0.834
A2M	HRG	984997	976976	ENSP00000323929	ENSP00000232003	0	0	0	0	0.171	0	0	0.394	0.463
GSN	ALB	990874	981665	ENSP00000362924	ENSP00000295897	0	0	0	0	0	0.302	0	0.506	0.632
COL7A1	COL22A1	985981	982637	ENSP00000332371	ENSP00000303153	0	0	0	0.872	0	0	0.9	0.201	0.901
COL18A1	APOE	988745	977866	ENSP00000352798	ENSP00000252486	0	0	0	0	0	0	0	0.433	0.433
IGFBP3	TF	992347	979511	ENSP00000370473	ENSP00000264998	0	0	0	0	0.109	0.845	0	0.867	0.979
COL12A1	COL1A1	985129	976714	ENSP00000325146	ENSP00000225964	0	0	0	0.627	0.478	0	0.9	0.393	0.951
DDR1	PDGFRB	995053	978803	ENSP00000390877	ENSP00000261799	0	0	0	0	0	0	0	0.821	0.821
COL4A1	APP	991286	980902	ENSP00000364979	ENSP00000284981	0	0	0	0	0	0.62	0	0.144	0.652
PLAU	SERPINF2	990631	984765	ENSP00000361850	ENSP00000321853	0	0	0	0	0	0.621	0	0.481	0.79
SMC1A	ESPL1	984933	978327	ENSP00000323421	ENSP00000257934	0	0	0	0	0	0	0.8	0.366	0.864
SPP1	VTN	993479	976729	ENSP00000378517	ENSP00000226218	0	0	0	0	0	0	0	0.61	0.609
AMBP	APOA1	979549	977122	ENSP00000265132	ENSP00000236850	0	0	0	0	0.862	0	0	0.307	0.898
BHMT	AHCY	980295	976287	ENSP00000274353	ENSP00000217426	0	0	0	0	0	0	0.9	0.659	0.963
APP	KNG1	980902	979518	ENSP00000284981	ENSP00000265023	0	0	0	0	0	0.621	0.9	0.379	0.973
SDC1	APOB	978042	977017	ENSP00000254351	ENSP00000233242	0	0	0	0	0	0	0.9	0.164	0.91
DPP4	LRP2	988888	979259	ENSP00000353731	ENSP00000263816	0	0	0	0	0	0	0	0.431	0.43
B3GNT1	LUM	982909	979766	ENSP00000305595	ENSP00000266718	0	0	0	0	0	0	0.9	0	0.899
CDH2	PVRL2	979959	977865	ENSP00000269141	ENSP00000252483	0	0	0	0	0	0	0	0.867	0.867
MGAM	MGA	992861	976398	ENSP00000373973	ENSP00000219905	0	0	0	0	0	0	0	0.893	0.893
HPX	CP	979700	979423	ENSP00000265983	ENSP00000264613	0	0	0	0	0	0	0	0.61	0.609
ATP5A1	GAPDHS	980719	976544	ENSP00000282050	ENSP00000222286	0	0	0	0	0.15	0	0	0.34	0.401
EGF	SDC1	979559	978042	ENSP00000265171	ENSP00000254351	0	0	0	0	0	0	0	0.857	0.857
ACE	APOA1	981253	977122	ENSP00000290866	ENSP00000236850	0	0	0	0	0	0	0	0.466	0.466
ALB	CTSC	981665	976764	ENSP00000295897	ENSP00000227266	0	0	0	0	0	0	0	0.504	0.504
CD248	COL1A1	983234	976714	ENSP00000308117	ENSP00000225964	0	0	0	0	0.47	0	0	0.074	0.476
COL15A1	GPC4	991112	990240	ENSP00000364140	ENSP00000359864	0	0	0	0	0	0	0	0.679	0.679
REV3L	TOPBP1	988579	978617	ENSP00000351697	ENSP00000260810	0	0	0	0	0	0	0	0.859	0.859
CD44	COL5A3	980495	979475	ENSP00000278385	ENSP00000264828	0	0	0	0	0	0	0.8	0	0.8
ACP2	CTSD	978248	977119	ENSP00000256997	ENSP00000236671	0	0	0	0	0.16	0	0	0.429	0.488
SHMT1	MDH1	984410	977008	ENSP00000318868	ENSP00000233114	0	0	0	0	0	0	0	0.747	0.747
THBD	VWF	991530	978701	ENSP00000366307	ENSP00000261405	0	0	0	0.496	0.114	0	0	0.79	0.46
CD300A	RNASE2	988821	982656	ENSP00000353259	ENSP00000303276	0	0	0	0	0	0	0	0.92	0.92
KNG1	APOE	979518	977866	ENSP00000265023	ENSP00000252486	0	0	0	0	0	0	0	0.461	0.461
MBP	EGF	988032	979559	ENSP00000348273	ENSP00000265171	0	0	0	0	0	0	0	0.514	0.514
GOT1	APOB	990159	977017	ENSP00000359539	ENSP00000233242	0	0	0	0	0	0	0	0.431	0.43
ALDOB	PGK1	991083	990761	ENSP00000363988	ENSP00000362413	0.14	0	0	0	0.132	0	0	0.377	0.47
HP	C1RL	988021	979748	ENSP00000348170	ENSP00000266542	0	0	0	0.788	0	0.621	0	0.675	0.673
SERPINA1	SERPING1	988002	980496	ENSP00000348068	ENSP00000278407	0	0	0.525	0.778	0	0	0.9	0.341	0.916
GC	TF	980262	979511	ENSP00000273951	ENSP00000264998	0	0	0	0	0	0	0	0.61	0.609
MUC5B	LYZ	997803	978673	ENSP00000415793	ENSP00000261267	0	0	0	0	0	0	0	0.424	0.424
C7	C9	984782	979183	ENSP00000322061	ENSP00000263408	0	0	0	0.817	0	0	0.54	0.317	0.562
TXN	CFH	991017	989466	ENSP00000363641	ENSP00000356399	0	0	0	0	0	0	0	0.817	0.817
CEL	APOB	990490	977017	ENSP00000361151	ENSP00000233242	0	0	0	0	0	0	0	0.562	0.562
APOB	C5	977017	976632	ENSP00000233242	ENSP00000223642	0	0	0	0	0.498	0	0	0.089	0.511
CA2	LYZ	980926	978673	ENSP00000285379	ENSP00000261267	0	0	0	0	0	0	0	0.425	0.424
COL4A1	COL12A1	991286	985129	ENSP00000364979	ENSP00000325146	0	0	0	0.592	0.179	0	0.9	0.317	0.922
ALB	NGFR	981665	975903	ENSP00000295897	ENSP00000172229	0	0	0	0	0	0	0	0.429	0.429
FN1	LTBP1	987830	987780	ENSP00000346839	ENSP00000346467	0	0	0	0.393	0.109	0.621	0	0.29	0.692
GM2A	HEXB	988253	978705	ENSP00000349687	ENSP00000261416	0	0	0	0	0.112	0	0.9	0.888	0.988
PRSS1	APP	983308	980902	ENSP00000308720	ENSP00000284981	0	0	0	0	0	0.621	0	0.229	0.688
PSAP	HEXB	993461	978705	ENSP00000378394	ENSP00000261416	0	0	0	0	0.239	0	0	0.319	0.446
GPX3	GAPDHS	992805	976544	ENSP00000373477	ENSP00000222286	0	0	0	0	0	0	0	0.801	0.801
LUM	COMP	979766	976540	ENSP00000266718	ENSP00000222271	0	0	0	0	0	0	0	0.541	0.54
APOB	MPO	977017	976656	ENSP00000233242	ENSP00000225275	0	0	0	0	0	0	0	0.43	0.43
AGT	PRG2	989305	983742	ENSP00000355627	ENSP00000312134	0	0	0	0	0	0.621	0	0	0.621
GAS6	SERPINF2	985907	984765	ENSP00000331831	ENSP00000321853	0	0	0	0	0	0	0.9	0	0.899
SERPINC1	ORM1	989526	978473	ENSP00000356671	ENSP00000259396	0	0	0	0	0.54	0	0	0.162	0.588
PTPN13	YWHAZ	995476	983399	ENSP00000394794	ENSP00000309503	0	0	0	0	0	0.621	0	0	0.621
FBN1	CDH11	985164	979910	ENSP00000325527	ENSP00000268603	0	0	0	0	0.343	0	0	0.168	0.416
SOD1	MDH1	980033	977008	ENSP00000270142	ENSP00000233114	0	0	0	0	0.547	0	0	0.341	0.681
DPT	CLEC3B	989545	981717	ENSP00000356791	ENSP00000296130	0	0	0	0	0.334	0	0	0.261	0.474
IGF2R	DLK1	988216	986919	ENSP00000349437	ENSP00000340292	0	0	0	0	0	0	0	0.468	0.468
DNAH8	CDH1	988668	978794	ENSP00000352312	ENSP00000261769	0	0	0	0	0	0	0	0.463	0.462
SERPINC1	ACE	989526	981253	ENSP00000356671	ENSP00000290866	0	0	0	0	0	0	0	0.514	0.514
APOD	B2M	987611	987000	ENSP00000345179	ENSP00000340858	0	0	0	0	0	0	0	0.428	0.428
COL15A1	COL14A1	991112	981970	ENSP00000364140	ENSP00000297848	0	0	0	0.619	0	0	0.9	0.145	0.903
APOA1	APOH	977122	976037	ENSP00000236850	ENSP00000205948	0	0	0	0	0.816	0	0	0.509	0.903
APOD	LPA	987611	984691	ENSP00000345179	ENSP00000321334	0	0	0	0	0	0	0	0.645	0.645
DSP	VIM	992080	976640	ENSP00000369129	ENSP00000224237	0	0	0	0.622	0	0.62	0	0.652	0.71
APOE	APOH	977866	976037	ENSP00000252486	ENSP00000205948	0	0	0	0	0.09	0	0	0.535	0.548
CSF1	PDGFRB	985364	978803	ENSP00000327513	ENSP00000261799	0	0	0	0	0	0	0	0.675	0.675
UBA52	APP	994748	980902	ENSP00000388107	ENSP00000284981	0	0	0	0	0	0	0	0.41	0.409
COL5A1	COL12A1	990434	985129	ENSP00000360882	ENSP00000325146	0	0	0	0.588	0.29	0	0.9	0.349	0.933
CTSA	GLA	990568	976332	ENSP00000361562	ENSP00000218516	0	0	0	0	0.11	0	0	0.529	0.552
CALM3	EGF	981274	979559	ENSP00000291295	ENSP00000265171	0	0	0	0	0	0	0	0.54	0.54
CD44	VTN	980495	976729	ENSP00000278385	ENSP00000226218	0	0	0	0	0	0	0	0.567	0.567
SPP1	AGT	993479	989305	ENSP00000378517	ENSP00000355627	0	0	0	0	0	0	0	0.497	0.498
GSTP1	GGT6	993873	992421	ENSP00000381607	ENSP00000370962	0	0	0	0	0	0	0.9	0	0.899
COL18A1	FN1	988745	987830	ENSP00000352798	ENSP00000346839	0	0	0	0	0	0	0	0.515	0.515
HP	APP	988021	980902	ENSP00000348170	ENSP00000284981	0	0	0	0	0	0	0	0.423	0.423
TXN	SHMT1	991017	984410	ENSP00000363641	ENSP00000318868	0.072	0	0	0	0.069	0	0	0.637	0.643
FGFR2	L1CAM	997194	990051	ENSP00000410294	ENSP00000359074	0	0	0	0.48	0	0	0	0.852	0.473
TPI1	PEPD	993609	977404	ENSP00000379933	ENSP00000244137	0	0	0	0	0	0	0	0.429	0.429
SERPINC1	ITIH2	989526	988490	ENSP00000356671	ENSP00000351190	0	0	0	0	0.664	0	0	0	0.663
AMBP	VTN	979549	976729	ENSP00000265132	ENSP00000226218	0	0	0	0	0.53	0	0	0.203	0.6
CTSD	GRN	977119	975801	ENSP00000236671	ENSP00000053867	0	0	0	0	0.575	0	0	0.159	0.618
SDC1	COL1A1	978042	976714	ENSP00000254351	ENSP00000225964	0	0	0	0	0	0	0.8	0.162	0.821
COL14A1	COMP	981970	976540	ENSP00000297848	ENSP00000222271	0	0	0	0	0	0	0	0.752	0.752
HP	HBB	988021	986200	ENSP00000348170	ENSP00000333994	0	0	0	0	0	0.621	0.72	0.29	0.914
IGFBP3	CTGF	992347	989576	ENSP00000370473	ENSP00000356954	0	0	0	0	0.107	0	0	0.464	0.489
SORBS1	EFNB1	989183	976027	ENSP00000355136	ENSP00000204961	0	0	0	0	0	0.62	0	0	0.619
SERPINA1	AMBP	988002	979549	ENSP00000348068	ENSP00000265132	0	0	0	0	0.24	0	0	0.308	0.439
GC	LRP2	980262	979259	ENSP00000273951	ENSP00000263816	0	0	0	0	0	0.621	0.9	0.67	0.985
FN1	LRG1	987830	982562	ENSP00000346839	ENSP00000302621	0	0	0	0	0	0.621	0	0.167	0.663
PLAU	B3GNT1	990631	982909	ENSP00000361850	ENSP00000305595	0	0	0	0	0	0	0	0.463	0.462
PLXDC1	CSF1R	984995	980974	ENSP00000323927	ENSP00000286301	0	0	0	0	0.495	0	0	0	0.495
CDH2	PVRL1	979959	979302	ENSP00000269141	ENSP00000264025	0	0	0	0	0	0	0.36	0.514	0.668
PVRL1	CDH1	979302	978794	ENSP00000264025	ENSP00000261769	0	0	0	0	0	0	0.36	0.562	0.7
AHSG	ALB	995381	981665	ENSP00000393887	ENSP00000295897	0	0	0	0	0.814	0.302	0	0.47	0.921
GAPDH	COL1A1	976853	976714	ENSP00000229239	ENSP00000225964	0	0	0	0	0	0	0	0.427	0.427
AKR1B1	GAPDH	980955	976853	ENSP00000285930	ENSP00000229239	0	0	0	0	0.107	0	0	0.424	0.451
SIRPA	LUM	988039	979766	ENSP00000348307	ENSP00000266718	0	0	0	0	0	0	0	0.413	0.413
COL4A6	COL6A1	990518	989197	ENSP00000361290	ENSP00000355180	0	0	0.311	0.733	0	0	0.9	0.23	0.911
IDH1	ENO1	978630	977078	ENSP00000260985	ENSP00000234590	0	0	0	0	0.105	0	0	0.391	0.419
PLAU	ALB	990631	981665	ENSP00000361850	ENSP00000295897	0	0	0	0	0	0	0	0.541	0.54
DNAH8	CALB1	988668	979609	ENSP00000352312	ENSP00000265431	0	0	0	0	0	0	0	0.5	0.5
YWHAZ	ATP5A1	983399	980719	ENSP00000309503	ENSP00000282050	0	0	0	0	0.072	0.526	0	0.078	0.538
HSPG2	GSN	991052	990874	ENSP00000363827	ENSP00000362924	0	0	0	0	0	0	0.9	0.124	0.906
UBA52	APC	994748	978275	ENSP00000388107	ENSP00000257430	0	0	0	0	0	0	0	0.498	0.497
APOA2	ORM1	989579	978473	ENSP00000356969	ENSP00000259396	0	0	0	0	0.502	0	0	0.2	0.575
PRCP	KNG1	993333	979518	ENSP00000377055	ENSP00000265023	0	0	0	0	0	0	0.9	0.47	0.943
DLK1	IGF2	986919	986678	ENSP00000340292	ENSP00000338297	0	0	0	0	0.224	0	0	0.559	0.634
F2	HRG	983286	976976	ENSP00000308541	ENSP00000232003	0	0	0	0	0.2	0	0	0.387	0.477
APOA1	APOB	977122	977017	ENSP00000236850	ENSP00000233242	0	0	0	0	0.785	0.621	0.9	0.92	0.999
RYR1	CA2	988714	980926	ENSP00000352608	ENSP00000285379	0	0	0	0	0	0	0	0.543	0.543
ITIH4	APOA1	979712	977122	ENSP00000266041	ENSP00000236850	0	0	0	0	0.168	0	0	0.341	0.414
PROM1	VWF	997773	978701	ENSP00000415481	ENSP00000261405	0	0	0	0	0	0	0	0.611	0.611
FN1	DAG1	987830	983783	ENSP00000346839	ENSP00000312435	0	0	0	0	0	0	0	0.462	0.462
LTBP1	COMP	987780	976540	ENSP00000346467	ENSP00000222271	0	0	0	0.576	0	0	0.8	0	0.8
ALB	SERPING1	981665	980496	ENSP00000295897	ENSP00000278407	0	0	0	0	0	0.302	0.9	0.317	0.945
OTOF	LRP2	980159	979259	ENSP00000272371	ENSP00000263816	0	0	0	0	0	0	0	0.429	0.429
MXRA8	COL1A1	983213	976714	ENSP00000307887	ENSP00000225964	0	0	0	0	0.631	0	0	0	0.631
ROBO4	VWF	982851	978701	ENSP00000304945	ENSP00000261405	0	0	0	0	0.348	0	0	0.147	0.407
DSP	KRT1	992080	977850	ENSP00000369129	ENSP00000252244	0	0	0	0.54	0	0.62	0	0.461	0.694
GAS6	CLU	985907	984035	ENSP00000331831	ENSP00000315130	0	0	0	0	0	0	0.9	0.085	0.902
DPP4	ENPEP	988888	979556	ENSP00000353731	ENSP00000265162	0	0	0	0	0	0	0	0.61	0.609
CP	APOH	979423	976037	ENSP00000264613	ENSP00000205948	0	0	0	0	0.166	0	0	0.334	0.407
LRP2	THBS1	979259	978566	ENSP00000263816	ENSP00000260356	0	0	0	0.471	0	0.621	0	0.165	0.642
HSPA1A	AIFM1	991252	981039	ENSP00000364802	ENSP00000287295	0	0	0	0	0	0.846	0	0.229	0.873
APOA2	APOA4	989579	988386	ENSP00000356969	ENSP00000350425	0	0	0	0	0.12	0	0.9	0.657	0.965
GOT1	SERPINC1	990159	989526	ENSP00000359539	ENSP00000356671	0	0	0	0	0	0	0	0.427	0.427
CALM3	ACE	981274	981253	ENSP00000291295	ENSP00000290866	0	0	0	0	0	0	0	0.463	0.462
PGK1	GAPDHS	990761	976544	ENSP00000362413	ENSP00000222286	0.761	0	0	0	0.474	0.07	0.9	0.884	0.998
COL4A1	THBS1	991286	978566	ENSP00000364979	ENSP00000260356	0	0	0	0	0.104	0.62	0	0.29	0.724
ALB	ACTN4	981665	977891	ENSP00000295897	ENSP00000252699	0	0	0	0	0	0	0.9	0.341	0.929
RNASE1	ATM	987470	980514	ENSP00000344193	ENSP00000278616	0	0	0	0	0	0	0	0.515	0.515
APP	C3	980902	977490	ENSP00000284981	ENSP00000245907	0	0	0	0	0	0	0.9	0.214	0.916
FGA	LTF	983008	976972	ENSP00000306361	ENSP00000231751	0	0	0	0	0	0	0.9	0.086	0.902
ALB	DCD	981665	981416	ENSP00000295897	ENSP00000293371	0	0	0	0	0	0.302	0	0.215	0.415
SERPINF2	FGB	984765	982976	ENSP00000321853	ENSP00000306099	0	0	0	0	0	0	0.72	0.114	0.735
KRT9	CTSC	977545	976764	ENSP00000246662	ENSP00000227266	0	0	0	0	0	0	0	0.507	0.507
TPI1	PGLS	993609	977883	ENSP00000379933	ENSP00000252603	0	0	0	0	0.073	0	0	0.608	0.613
KIF18A	NUP155	979124	976962	ENSP00000263181	ENSP00000231498	0	0	0	0	0.425	0	0	0	0.425
IGF2	NOV	986678	978487	ENSP00000338297	ENSP00000259526	0	0	0	0	0	0.621	0	0.124	0.645
F2	APOB	983286	977017	ENSP00000308541	ENSP00000233242	0	0	0	0	0.728	0	0	0.428	0.834
SIRPA	CSF1R	988039	980974	ENSP00000348307	ENSP00000286301	0	0	0	0	0.209	0	0	0.307	0.414
CFH	THBS1	989466	978566	ENSP00000356399	ENSP00000260356	0	0	0	0.416	0	0.621	0	0.133	0.637
CP	C3	979423	977490	ENSP00000264613	ENSP00000245907	0	0	0	0	0.066	0	0	0.499	0.5
GAA	GLA	982926	976332	ENSP00000305692	ENSP00000218516	0	0	0	0	0	0	0.9	0.38	0.933
FBLN2	COL4A1	994291	991286	ENSP00000384169	ENSP00000364979	0	0	0	0	0	0.62	0	0.166	0.661
CD55	ALB	984153	981665	ENSP00000316333	ENSP00000295897	0	0	0	0	0	0	0	0.465	0.465
LPA	DSCAML1	984691	984067	ENSP00000321334	ENSP00000315465	0	0	0	0	0	0	0	0.609	0.609
ANXA5	ANXA1	981787	978277	ENSP00000296511	ENSP00000257497	0	0	0	0.919	0.126	0.621	0	0.788	0.668
LCN2	LTF	980457	976972	ENSP00000277480	ENSP00000231751	0	0	0	0	0.351	0	0	0.466	0.63
FCGR3A	NCAM1	989573	984374	ENSP00000356946	ENSP00000318472	0	0	0	0	0	0	0	0.531	0.53
FUCA1	MANBA	991010	976750	ENSP00000363603	ENSP00000226578	0.172	0	0	0	0	0	0	0.511	0.568
DNAH8	HSPA5	988668	985019	ENSP00000352312	ENSP00000324173	0	0	0	0	0	0	0	0.584	0.583
DNAH8	TTN	988668	988054	ENSP00000352312	ENSP00000348444	0	0	0	0	0	0	0	0.43	0.43
FN1	CTTN	987830	982468	ENSP00000346839	ENSP00000301843	0	0	0	0	0	0	0	0.469	0.469
HBB	ALB	986200	981665	ENSP00000333994	ENSP00000295897	0	0	0	0	0	0	0	0.867	0.867
PTPN13	RAPGEF6	995476	981847	ENSP00000394794	ENSP00000296859	0	0	0	0.402	0	0.937	0	0.378	0.95
VWF	ISLR	978701	977705	ENSP00000261405	ENSP00000249842	0	0	0	0	0.432	0	0	0	0.432
NFKBIL2	AIFM1	994547	981039	ENSP00000386239	ENSP00000287295	0	0	0	0	0	0.599	0	0	0.599
RYR1	CALM3	988714	981274	ENSP00000352608	ENSP00000291295	0	0	0	0	0	0	0	0.66	0.659
PDCD6IP	PDGFRB	983145	978803	ENSP00000307387	ENSP00000261799	0	0	0	0	0	0.621	0	0	0.621
COL4A1	COL5A1	991286	990434	ENSP00000364979	ENSP00000360882	0	0	0.522	0.871	0.283	0	0.9	0.487	0.932
GOT1	GAA	990159	982926	ENSP00000359539	ENSP00000305692	0	0	0	0	0	0	0	0.677	0.677
AMBP	C9	979549	979183	ENSP00000265132	ENSP00000263408	0	0	0	0	0.313	0	0	0.195	0.41
COL18A1	COL1A1	988745	976714	ENSP00000352798	ENSP00000225964	0	0	0.251	0.805	0	0	0.9	0.203	0.906
PLG	CP	983339	979423	ENSP00000308938	ENSP00000264613	0	0	0	0	0.072	0.621	0	0.379	0.751
NCAM1	CD7	984374	983729	ENSP00000318472	ENSP00000312027	0	0	0	0	0	0	0	0.789	0.788
MME	CPM	988880	986776	ENSP00000353679	ENSP00000339157	0	0	0	0	0	0	0	0.43	0.43
EGF	ACTN4	979559	977891	ENSP00000265171	ENSP00000252699	0	0	0	0	0	0	0.9	0.187	0.913
COL11A1	COL5A3	988488	979475	ENSP00000351163	ENSP00000264828	0	0	0.511	0.949	0	0	0.9	0.621	0.905
ABL1	EGF	990541	979559	ENSP00000361423	ENSP00000265171	0	0	0	0	0	0	0	0.412	0.412
PLAU	GAPDH	990631	976853	ENSP00000361850	ENSP00000229239	0	0	0	0	0	0	0	0.515	0.515
NCAM1	MPO	984374	976656	ENSP00000318472	ENSP00000225275	0	0	0	0	0	0	0	0.509	0.508
SPP1	TNC	993479	979548	ENSP00000378517	ENSP00000265131	0	0	0	0	0.078	0	0	0.498	0.506
RYR1	TTN	988714	988054	ENSP00000352608	ENSP00000348444	0	0	0	0	0.191	0	0	0.424	0.502
PRNP	CNTN1	992007	985176	ENSP00000368748	ENSP00000325660	0	0	0	0	0	0.606	0	0.101	0.622
FGA	AMBP	983008	979549	ENSP00000306361	ENSP00000265132	0	0	0	0	0.683	0	0	0.23	0.739
APOA1	GAPDH	977122	976853	ENSP00000236850	ENSP00000229239	0	0	0	0	0	0	0	0.411	0.411
FBLN1	FGB	985859	982976	ENSP00000331544	ENSP00000306099	0	0	0	0	0	0.621	0	0.081	0.628
ANXA5	VIM	981787	976640	ENSP00000296511	ENSP00000224237	0	0.002	0	0	0.622	0	0	0.306	0.72
ITIH2	FGB	988490	982976	ENSP00000351190	ENSP00000306099	0	0	0	0	0.666	0	0	0	0.666
CD55	CD14	984153	982769	ENSP00000316333	ENSP00000304236	0	0	0	0	0	0.621	0	0.196	0.674
HBA1	VWF	984820	978701	ENSP00000322421	ENSP00000261405	0	0	0	0	0	0	0	0.751	0.75
GLB1	HEXA	983078	979876	ENSP00000306920	ENSP00000268097	0	0	0	0	0	0	0.9	0.429	0.939
CADM1	MADCAM1	985654	976103	ENSP00000329797	ENSP00000215637	0	0	0	0	0	0	0	0.514	0.514
TF	IGFBP2	979511	977040	ENSP00000264998	ENSP00000233809	0	0	0	0	0	0.62	0	0.235	0.689
VCAM1	EGF	981518	979559	ENSP00000294728	ENSP00000265171	0	0	0	0	0	0	0	0.425	0.424
APOA2	APOA1	989579	977122	ENSP00000356969	ENSP00000236850	0	0	0	0	0.868	0	0.9	0.858	0.997
UBA52	VIM	994748	976640	ENSP00000388107	ENSP00000224237	0	0	0	0	0	0	0	0.498	0.497
SERPINF2	ALB	984765	981665	ENSP00000321853	ENSP00000295897	0	0	0	0	0	0	0.9	0.528	0.949
LCP1	ACTR3	984097	979138	ENSP00000315757	ENSP00000263238	0	0	0	0	0	0	0.36	0.159	0.425
TF	LYZ	979511	978673	ENSP00000264998	ENSP00000261267	0	0	0	0	0	0	0	0.541	0.54
COL4A6	COL18A1	990518	988745	ENSP00000361290	ENSP00000352798	0	0	0.476	0.755	0	0	0.9	0.145	0.912
ITIH2	APOA1	988490	977122	ENSP00000351190	ENSP00000236850	0	0	0	0	0.778	0	0	0	0.778
APOA1	VTN	977122	976729	ENSP00000236850	ENSP00000226218	0	0	0	0	0.384	0	0	0.244	0.503
F2	THBS1	983286	978566	ENSP00000308541	ENSP00000260356	0	0	0	0	0	0.621	0	0.2	0.676
CST3	PTGDS	991494	990400	ENSP00000366124	ENSP00000360687	0	0	0	0	0	0	0	0.541	0.54
ALDOB	ALDOA	991083	986512	ENSP00000363988	ENSP00000336927	0	0	0.525	0.96	0	0.204	0.8	0.851	0.839
SERPINC1	A2M	989526	984997	ENSP00000356671	ENSP00000323929	0	0	0	0	0	0	0	0.752	0.752
HSPG2	APOA2	991052	989579	ENSP00000363827	ENSP00000356969	0	0	0	0	0	0	0.9	0	0.899
FN1	HRG	987830	976976	ENSP00000346839	ENSP00000232003	0	0	0	0	0	0.204	0	0.463	0.543
CUBN	MFI2	991696	981750	ENSP00000367064	ENSP00000296350	0	0	0	0	0	0.621	0	0.071	0.624
B2M	VCAM1	987000	981518	ENSP00000340858	ENSP00000294728	0	0	0	0	0	0	0.9	0.244	0.919
ACE	APOE	981253	977866	ENSP00000290866	ENSP00000252486	0	0	0	0	0	0	0	0.752	0.752
NCAM1	CDH2	984374	979959	ENSP00000318472	ENSP00000269141	0	0	0	0	0	0	0	0.671	0.671
HPX	APOA1	979700	977122	ENSP00000265983	ENSP00000236850	0	0	0	0	0.498	0	0	0.38	0.668
CSF1	EGF	985364	979559	ENSP00000327513	ENSP00000265171	0	0	0	0	0	0	0	0.413	0.413
EFEMP1	IGFBP7	987932	981627	ENSP00000347596	ENSP00000295666	0	0	0	0	0.498	0	0	0.102	0.518
ATM	TOPBP1	980514	978617	ENSP00000278616	ENSP00000260810	0	0	0	0	0	0.621	0	0.924	0.969
COL15A1	COL22A1	991112	982637	ENSP00000364140	ENSP00000303153	0	0	0.295	0.747	0	0	0.9	0.178	0.909
EPHX2	ITIH4	992228	979712	ENSP00000369843	ENSP00000266041	0	0	0	0	0	0	0	0.507	0.507
GOT1	LDHB	990159	976865	ENSP00000359539	ENSP00000229319	0	0	0	0	0	0	0.9	0.656	0.963
COL4A3	VTN	993597	976729	ENSP00000379823	ENSP00000226218	0	0	0	0	0	0	0	0.428	0.428
CTSB	PRSS1	987186	983308	ENSP00000342070	ENSP00000308720	0	0	0	0	0	0	0	0.424	0.424
PTGDS	SERPINF1	990400	978068	ENSP00000360687	ENSP00000254722	0	0	0	0	0.69	0	0	0.123	0.709
FN1	MADCAM1	987830	976103	ENSP00000346839	ENSP00000215637	0	0	0	0	0	0	0	0.47	0.469
PTPRC	DPP4	989454	988888	ENSP00000356346	ENSP00000353731	0	0	0	0	0	0.621	0	0.121	0.644
CSF1R	ISLR	980974	977705	ENSP00000286301	ENSP00000249842	0	0	0	0	0.537	0	0	0	0.537
ALB	TF	981665	979511	ENSP00000295897	ENSP00000264998	0	0	0	0	0.486	0.302	0	0.971	0.988
COL4A2	COL7A1	988874	985981	ENSP00000353654	ENSP00000332371	0	0	0	0.878	0	0	0.9	0.144	0.901
PDGFRB	ISLR	978803	977705	ENSP00000261799	ENSP00000249842	0	0	0	0	0.55	0	0	0	0.55
MASP2	FCN2	994239	981309	ENSP00000383690	ENSP00000291744	0	0	0	0	0	0.621	0	0.752	0.899
COL12A1	COL6A3	985129	981609	ENSP00000325146	ENSP00000295550	0	0	0	0.585	0.348	0	0.9	0.341	0.939
COL11A1	COL14A1	988488	981970	ENSP00000351163	ENSP00000297848	0	0	0	0.599	0	0	0.9	0.085	0.9
APOA1	MPO	977122	976656	ENSP00000236850	ENSP00000225275	0	0	0	0	0	0	0	0.885	0.885
GUSB	GAPDH	982577	976853	ENSP00000302728	ENSP00000229239	0	0	0	0	0	0	0	0.426	0.425
CLEC14A	ESAM	988783	980542	ENSP00000353013	ENSP00000278927	0	0	0	0	0.49	0	0	0	0.49
GGT6	ANPEP	992421	982231	ENSP00000370962	ENSP00000300060	0	0	0	0	0	0	0.9	0.469	0.943
APOA2	ITIH2	989579	988490	ENSP00000356969	ENSP00000351190	0	0	0	0	0.727	0	0	0	0.728
UBA52	GAPDH	994748	976853	ENSP00000388107	ENSP00000229239	0	0	0	0	0	0	0	0.67	0.669
TPI1	MDH1	993609	977008	ENSP00000379933	ENSP00000233114	0	0	0	0	0.617	0	0	0.913	0.964
AHSG	HP	995381	988021	ENSP00000393887	ENSP00000348170	0	0	0	0	0.227	0	0	0.517	0.601
AGRN	HSPG2	991989	991052	ENSP00000368678	ENSP00000363827	0	0	0	0.624	0	0	0.9	0.228	0.906
RBP4	ALB	990366	981665	ENSP00000360519	ENSP00000295897	0	0	0	0	0.282	0.621	0	0.374	0.806
AHSG	KNG1	995381	979518	ENSP00000393887	ENSP00000265023	0	0	0	0.577	0.476	0	0	0.463	0.571
EPHB2	ABL1	991039	990541	ENSP00000363763	ENSP00000361423	0	0	0	0.683	0	0.619	0.8	0.823	0.939
CST3	LCN2	991494	980457	ENSP00000366124	ENSP00000277480	0	0	0	0	0	0	0	0.674	0.673
MMRN2	ESAM	990482	980542	ENSP00000361097	ENSP00000278927	0	0	0	0	0.405	0	0	0	0.405
SERPINC1	FGB	989526	982976	ENSP00000356671	ENSP00000306099	0	0	0	0	0.693	0	0	0.369	0.793
PRNP	PLG	992007	983339	ENSP00000368748	ENSP00000308938	0	0	0	0	0	0.891	0	0.318	0.921
COL4A1	CD44	991286	980495	ENSP00000364979	ENSP00000278385	0	0	0	0	0	0	0.8	0.202	0.829
CTSB	TPP1	987186	982154	ENSP00000342070	ENSP00000299427	0	0	0	0	0.276	0	0	0.306	0.464
MUC6	TFF2	996812	981284	ENSP00000406861	ENSP00000291526	0	0	0	0	0	0	0	0.658	0.657
F2	FGA	983286	983008	ENSP00000308541	ENSP00000306361	0	0	0	0	0.753	0.983	0.9	0.551	0.999
LRP2	APOE	979259	977866	ENSP00000263816	ENSP00000252486	0	0	0	0	0	0.846	0	0.611	0.936
TOP2B	ATM	995681	980514	ENSP00000396704	ENSP00000278616	0	0	0	0	0	0	0	0.463	0.462
SERPINA1	ALDOA	988002	986512	ENSP00000348068	ENSP00000336927	0	0	0	0	0	0	0.9	0	0.899
SERPINA5	GAPDH	986093	976853	ENSP00000333203	ENSP00000229239	0	0	0	0	0	0	0	0.412	0.412
C1orf58	KIAA0174	987415	985741	ENSP00000343742	ENSP00000330408	0	0	0	0	0.085	0	0	0.396	0.411
PLG	HRG	983339	976976	ENSP00000308938	ENSP00000232003	0	0	0	0	0.284	0.621	0	0.927	0.977
CD44	MADCAM1	980495	976103	ENSP00000278385	ENSP00000215637	0	0	0	0	0	0.621	0	0.504	0.799
AGT	ITIH2	989305	988490	ENSP00000355627	ENSP00000351190	0	0	0	0	0.55	0	0	0	0.55
CD248	MXRA8	983234	983213	ENSP00000308117	ENSP00000307887	0	0	0	0	0.677	0	0	0	0.677
APOD	APOE	987611	977866	ENSP00000345179	ENSP00000252486	0	0	0	0	0	0	0	0.64	0.639
COL15A1	COL4A2	991112	988874	ENSP00000364140	ENSP00000353654	0	0	0.453	0.735	0.238	0	0.9	0.244	0.931
IGFBP3	ALB	992347	981665	ENSP00000370473	ENSP00000295897	0	0	0	0	0	0	0	0.517	0.517
AGRN	GPC4	991989	990240	ENSP00000368678	ENSP00000359864	0	0	0	0	0	0	0.9	0	0.899
GC	VTN	980262	976729	ENSP00000273951	ENSP00000226218	0	0	0	0	0.388	0	0	0.26	0.517
GSN	DNASE1	990874	977562	ENSP00000362924	ENSP00000246949	0	0	0	0	0	0	0	0.412	0.412
CA2	CDH2	980926	979959	ENSP00000285379	ENSP00000269141	0	0	0	0	0	0	0	0.412	0.412
SERPINC1	PLG	989526	983339	ENSP00000356671	ENSP00000308938	0	0	0	0	0.159	0.621	0	0.862	0.949
SERPINA1	TF	988002	979511	ENSP00000348068	ENSP00000264998	0	0	0	0	0.114	0	0	0.38	0.413
GAPDH	VIM	976853	976640	ENSP00000229239	ENSP00000224237	0	0	0	0	0	0	0	0.61	0.609
C3	APOA1	977490	977122	ENSP00000245907	ENSP00000236850	0	0	0	0	0.144	0	0	0.428	0.477
VCAM1	GAPDH	981518	976853	ENSP00000294728	ENSP00000229239	0	0	0	0	0	0	0	0.542	0.542
LYZ	VIM	978673	976640	ENSP00000261267	ENSP00000224237	0	0	0	0	0	0	0	0.541	0.54
FGFR2	NCAM1	997194	984374	ENSP00000410294	ENSP00000318472	0	0	0	0.537	0	0	0.9	0.864	0.939
UBA52	GGH	994748	978541	ENSP00000388107	ENSP00000260118	0	0	0	0	0	0	0	0.534	0.534
CLU	EGF	984035	979559	ENSP00000315130	ENSP00000265171	0	0	0	0	0	0	0.9	0.842	0.983
GAA	ACE	982926	981253	ENSP00000305692	ENSP00000290866	0	0	0	0	0	0	0	0.404	0.404
ANXA2	ALB	987719	981665	ENSP00000346032	ENSP00000295897	0	0	0	0	0	0	0	0.896	0.896
FN1	FGA	987830	983008	ENSP00000346839	ENSP00000306361	0	0	0	0	0	0	0.72	0.308	0.793
AHSG	SPP1	995381	993479	ENSP00000393887	ENSP00000378517	0	0	0	0	0	0	0	0.516	0.516
ALB	LCAT	981665	979296	ENSP00000295897	ENSP00000264005	0	0	0	0	0	0	0.9	0.543	0.951
APOA4	B2M	988386	987000	ENSP00000350425	ENSP00000340858	0	0	0	0	0	0	0.9	0.068	0.9
ABL1	C3	990541	977490	ENSP00000361423	ENSP00000245907	0	0	0	0	0	0.621	0	0	0.621
ALB	COMP	981665	976540	ENSP00000295897	ENSP00000222271	0	0	0	0	0	0	0	0.43	0.43
SHMT1	ANPEP	984410	982231	ENSP00000318868	ENSP00000300060	0	0	0	0	0	0	0.8	0	0.8
SPP1	ALB	993479	981665	ENSP00000378517	ENSP00000295897	0	0	0	0	0	0	0	0.426	0.425
THY1	COL1A1	980852	976714	ENSP00000284240	ENSP00000225964	0	0	0	0	0.384	0	0	0.196	0.471
ABL1	ALB	990541	981665	ENSP00000361423	ENSP00000295897	0	0	0	0	0	0	0	0.427	0.427
DNAH8	ARSA	988668	976161	ENSP00000352312	ENSP00000216124	0	0	0	0	0	0	0	0.462	0.462
NEB	APC	994548	978275	ENSP00000386259	ENSP00000257430	0	0	0	0	0	0.345	0	0.22	0.454
COL6A1	COL6A3	989197	981609	ENSP00000355180	ENSP00000295550	0	0	0	0.789	0.457	0.999	0.9	0.778	0.999
IDH1	MDH1	978630	977008	ENSP00000260985	ENSP00000233114	0.229	0	0	0	0.296	0	0	0.78	0.864
COL4A3	COL5A1	993597	990434	ENSP00000379823	ENSP00000360882	0	0	0.523	0.868	0	0	0.9	0.2	0.908
UBA52	FN1	994748	987830	ENSP00000388107	ENSP00000346839	0	0	0	0	0	0	0	0.429	0.429
PGK1	SHMT1	990761	984410	ENSP00000362413	ENSP00000318868	0.212	0	0	0	0.082	0	0	0.793	0.83
GUSB	HEXB	982577	978705	ENSP00000302728	ENSP00000261416	0	0	0	0	0	0	0.9	0.41	0.937
PRNP	LAMC1	992007	978364	ENSP00000368748	ENSP00000258341	0	0	0	0	0	0	0.8	0	0.8
HP	CTSB	988021	987186	ENSP00000348170	ENSP00000342070	0	0	0	0	0	0	0	0.541	0.54
FN1	AMBP	987830	979549	ENSP00000346839	ENSP00000265132	0	0	0	0	0.067	0.621	0	0.3	0.718
HSPG2	LYZ	991052	978673	ENSP00000363827	ENSP00000261267	0	0	0	0	0	0	0.9	0.182	0.912
AHSG	NEGR1	995381	988374	ENSP00000393887	ENSP00000350364	0	0	0	0	0	0	0	0.504	0.504
COL7A1	COL12A1	985981	985129	ENSP00000332371	ENSP00000325146	0	0	0	0.676	0	0	0.9	0.148	0.902
PLG	ACE	983339	981253	ENSP00000308938	ENSP00000290866	0	0	0	0	0	0	0	0.612	0.611
COL6A1	CD44	989197	980495	ENSP00000355180	ENSP00000278385	0	0	0	0	0	0	0.8	0	0.8
AHSG	F2	995381	983286	ENSP00000393887	ENSP00000308541	0	0	0	0	0.817	0	0	0.273	0.858
SERPINF2	APP	984765	980902	ENSP00000321853	ENSP00000284981	0	0	0	0	0	0	0.9	0.24	0.918
UBA52	NGFR	994748	975903	ENSP00000388107	ENSP00000172229	0	0	0	0	0	0	0.9	0.32	0.927
TF	GGT1	979511	977650	ENSP00000264998	ENSP00000248923	0	0	0	0	0	0	0	0.614	0.613
PROM1	THY1	997773	980852	ENSP00000415481	ENSP00000284240	0	0	0	0	0	0	0	0.61	0.609
AGT	ACE	989305	981253	ENSP00000355627	ENSP00000290866	0	0	0	0	0	0	0	0.912	0.912
FN1	APOE	987830	977866	ENSP00000346839	ENSP00000252486	0	0	0	0	0	0	0	0.513	0.513
FGB	NID1	982976	979341	ENSP00000306099	ENSP00000264187	0	0	0	0	0	0.621	0	0	0.621
AGT	VTN	989305	976729	ENSP00000355627	ENSP00000226218	0	0	0	0	0.36	0	0	0.19	0.447
TXN	ENO1	991017	977078	ENSP00000363641	ENSP00000234590	0	0	0	0	0.183	0.071	0	0.632	0.682
UBA52	IGHG1	994748	993075	ENSP00000388107	ENSP00000374990	0	0	0	0	0	0.9	0	0.087	0.902
CFI	C5	993429	976632	ENSP00000378130	ENSP00000223642	0	0	0	0	0.363	0	0	0.243	0.486
CEL	LCAT	990490	979296	ENSP00000361151	ENSP00000264005	0	0	0	0	0	0	0	0.468	0.468
TNC	SDC1	979548	978042	ENSP00000265131	ENSP00000254351	0	0	0	0	0	0	0.8	0.878	0.973
COL15A1	COL12A1	991112	985129	ENSP00000364140	ENSP00000325146	0	0	0	0.626	0.178	0	0.9	0.246	0.918
ATP5A1	SOD1	980719	980033	ENSP00000282050	ENSP00000270142	0.168	0	0	0	0.37	0	0	0.531	0.72
CD44	COL1A1	980495	976714	ENSP00000278385	ENSP00000225964	0	0	0	0	0	0.621	0.8	0.261	0.936
ABL1	EPHA7	990541	989880	ENSP00000361423	ENSP00000358309	0	0	0	0.665	0	0	0.8	0.106	0.803
COL11A1	COL22A1	988488	982637	ENSP00000351163	ENSP00000303153	0	0	0.335	0.871	0	0	0.9	0.086	0.904
B2M	GAPDH	987000	976853	ENSP00000340858	ENSP00000229239	0	0	0	0	0	0	0	0.533	0.532
CD248	PDGFRB	983234	978803	ENSP00000308117	ENSP00000261799	0	0	0	0	0.446	0	0	0.093	0.464
THBD	ALB	991530	981665	ENSP00000366307	ENSP00000295897	0	0	0	0	0	0	0	0.515	0.515
LPA	APOE	984691	977866	ENSP00000321334	ENSP00000252486	0	0	0	0	0	0	0	0.868	0.867
GPC4	SDC1	990240	978042	ENSP00000359864	ENSP00000254351	0	0	0	0	0	0	0.9	0.419	0.937
MUC5B	MUC6	997803	996812	ENSP00000415793	ENSP00000406861	0	0	0	0.839	0.103	0	0.9	0.868	0.917
FCGR3A	PTPRC	989573	989454	ENSP00000356946	ENSP00000356346	0	0	0	0	0.197	0.621	0	0.305	0.759
FGB	APOB	982976	977017	ENSP00000306099	ENSP00000233242	0	0	0	0	0.395	0	0	0.22	0.497
AHSG	RBP4	995381	990366	ENSP00000393887	ENSP00000360519	0	0	0	0	0.674	0	0	0.374	0.782
VCAM1	THY1	981518	980852	ENSP00000294728	ENSP00000284240	0	0	0	0	0	0	0	0.427	0.427
GAS6	PLG	985907	983339	ENSP00000331831	ENSP00000308938	0	0	0	0	0	0	0.9	0.148	0.909
GGT1	GAPDH	977650	976853	ENSP00000248923	ENSP00000229239	0	0	0	0	0	0	0	0.573	0.573
ABL1	TOPBP1	990541	978617	ENSP00000361423	ENSP00000260810	0	0	0	0	0	0.621	0	0	0.621
TF	VIM	979511	976640	ENSP00000264998	ENSP00000224237	0	0	0	0	0	0	0	0.902	0.902
ALB	LDHB	981665	976865	ENSP00000295897	ENSP00000229319	0	0	0	0	0	0	0	0.481	0.48
SHMT1	AHCY	984410	976287	ENSP00000318868	ENSP00000217426	0	0	0	0	0.303	0	0	0.528	0.649
HP	ITIH4	988021	979712	ENSP00000348170	ENSP00000266041	0	0	0	0	0	0	0	0.412	0.412
THBS1	HRG	978566	976976	ENSP00000260356	ENSP00000232003	0	0	0	0	0	0.621	0	0.429	0.769
ACY1	LTF	976997	976972	ENSP00000232907	ENSP00000231751	0	0	0	0	0	0	0	0.525	0.524
B2M	APOA1	987000	977122	ENSP00000340858	ENSP00000236850	0	0	0	0	0	0	0.9	0.27	0.922
F2	PROCR	983286	976252	ENSP00000308541	ENSP00000216968	0	0	0	0	0	0	0	0.41	0.409
ACPP	MPO	984890	976656	ENSP00000323036	ENSP00000225275	0	0	0	0	0	0	0	0.517	0.517
COL4A3	COL1A1	993597	976714	ENSP00000379823	ENSP00000225964	0	0	0	0.883	0	0	0.9	0.301	0.902
GGT1	LDHB	977650	976865	ENSP00000248923	ENSP00000229319	0	0	0	0	0	0	0	0.433	0.433
FN1	IGFBP1	987830	980368	ENSP00000346839	ENSP00000275525	0	0	0	0	0	0	0	0.425	0.424
TXN	GAPDHS	991017	976544	ENSP00000363641	ENSP00000222286	0.178	0	0	0	0.076	0.169	0	0.62	0.709
MGAM	GLA	992861	976332	ENSP00000373973	ENSP00000218516	0	0	0	0	0	0	0.9	0.242	0.919
FBLN2	HSPG2	994291	991052	ENSP00000384169	ENSP00000363827	0	0	0	0.428	0.074	0.937	0	0.273	0.946
FN1	COMP	987830	976540	ENSP00000346839	ENSP00000222271	0	0	0	0	0	0.621	0	0.376	0.747
CST3	CTSB	991494	987186	ENSP00000366124	ENSP00000342070	0	0	0	0	0.121	0.846	0	0.751	0.961
DNAH7	DNAH3	983632	978696	ENSP00000311273	ENSP00000261383	0	0	0	0.94	0	0	0.9	0.074	0.9
SERPINA1	LYZ	988002	978673	ENSP00000348068	ENSP00000261267	0	0	0	0	0.195	0	0	0.34	0.432
ITIH2	TF	988490	979511	ENSP00000351190	ENSP00000264998	0	0	0	0	0.519	0	0	0	0.518
GUSB	CTSD	982577	977119	ENSP00000302728	ENSP00000236671	0	0	0	0	0	0	0	0.614	0.613
COL5A1	COL11A1	990434	988488	ENSP00000360882	ENSP00000351163	0	0	0	0.965	0.186	0.988	0.9	0.651	0.998
GAS6	ACTN4	985907	977891	ENSP00000331831	ENSP00000252699	0	0	0	0	0	0	0.9	0.067	0.9
HSPA5	VWF	985019	978701	ENSP00000324173	ENSP00000261405	0	0	0	0	0	0.619	0	0.14	0.65
AHSG	DLK1	995381	986919	ENSP00000393887	ENSP00000340292	0	0	0	0	0.639	0	0	0	0.639
COL5A1	LUM	990434	979766	ENSP00000360882	ENSP00000266718	0	0	0	0	0.293	0	0	0.306	0.476
FN1	TF	987830	979511	ENSP00000346839	ENSP00000264998	0	0	0	0	0	0.302	0	0.673	0.756
PTPRC	VCAM1	989454	981518	ENSP00000356346	ENSP00000294728	0	0	0	0	0.159	0	0	0.518	0.567
LPA	ALB	984691	981665	ENSP00000321334	ENSP00000295897	0	0	0	0	0	0	0	0.752	0.752
IGFBP7	SDC1	981627	978042	ENSP00000295666	ENSP00000254351	0	0	0	0	0	0.621	0	0.089	0.631
MBP	ALB	988032	981665	ENSP00000348273	ENSP00000295897	0	0	0	0	0	0	0	0.66	0.659
CFH	ALB	989466	981665	ENSP00000356399	ENSP00000295897	0	0	0	0	0	0.302	0	0.379	0.537
SERPINF2	VWF	984765	978701	ENSP00000321853	ENSP00000261405	0	0	0	0	0	0	0	0.467	0.467
LCN2	MPO	980457	976656	ENSP00000277480	ENSP00000225275	0	0	0	0	0.152	0	0	0.342	0.404
FN1	CDH11	987830	979910	ENSP00000346839	ENSP00000268603	0	0	0	0	0.211	0	0	0.341	0.445
ANXA2	HBB	987719	986200	ENSP00000346032	ENSP00000333994	0	0	0	0	0	0	0	0.818	0.818
AGT	IGF2	989305	986678	ENSP00000355627	ENSP00000338297	0	0	0	0	0.133	0	0	0.418	0.461
GSTP1	GGH	993873	978541	ENSP00000381607	ENSP00000260118	0	0	0	0	0	0	0.9	0.104	0.904
PRNP	HSPA5	992007	985019	ENSP00000368748	ENSP00000324173	0	0	0	0	0	0.839	0.8	0.14	0.968
PLG	EGF	983339	979559	ENSP00000308938	ENSP00000265171	0	0	0	0	0	0	0.9	0.543	0.951
DYNC1H1	DNAH3	988143	978696	ENSP00000348965	ENSP00000261383	0	0	0	0.777	0	0	0.9	0.677	0.914
LEAP2	APOA1	981853	977122	ENSP00000296877	ENSP00000236850	0	0	0	0	0.395	0	0	0.07	0.401
ALB	CALB1	981665	979609	ENSP00000295897	ENSP00000265431	0	0	0	0	0	0	0	0.429	0.429
UBA52	ATM	994748	980514	ENSP00000388107	ENSP00000278616	0	0	0	0	0	0	0	0.614	0.613
COL4A2	APP	988874	980902	ENSP00000353654	ENSP00000284981	0	0	0	0	0	0.62	0	0	0.619
APOE	LTF	977866	976972	ENSP00000252486	ENSP00000231751	0	0	0	0	0	0	0	0.46	0.46
HP	HPX	988021	979700	ENSP00000348170	ENSP00000265983	0	0	0	0	0.173	0	0	0.79	0.814
CFB	VSIG4	994789	991059	ENSP00000388516	ENSP00000363869	0	0	0	0	0	0	0	0.428	0.428
MBP	FN1	988032	987830	ENSP00000348273	ENSP00000346839	0	0	0	0	0	0	0	0.429	0.429
DSP	IGFBP4	992080	980005	ENSP00000369129	ENSP00000269593	0	0	0	0	0	0	0	0.551	0.551
KNG1	APOA1	979518	977122	ENSP00000265023	ENSP00000236850	0	0	0	0	0.255	0	0	0.305	0.447
SPINK5	PRSS1	988770	983308	ENSP00000352936	ENSP00000308720	0	0	0	0	0	0.621	0	0	0.621
SPINK5	CTSC	988770	976764	ENSP00000352936	ENSP00000227266	0	0	0	0	0	0	0	0.525	0.524
SERPINC1	VTN	989526	976729	ENSP00000356671	ENSP00000226218	0	0	0	0	0.111	0	0	0.564	0.586
SERPINF2	EGF	984765	979559	ENSP00000321853	ENSP00000265171	0	0	0	0	0	0	0.9	0.196	0.914
COL12A1	VWF	985129	978701	ENSP00000325146	ENSP00000261405	0	0	0	0.408	0	0	0	0.651	0.411
EPHX2	AGT	992228	989305	ENSP00000369843	ENSP00000355627	0	0	0	0	0.115	0	0	0.429	0.461
VTN	APOH	976729	976037	ENSP00000226218	ENSP00000205948	0	0	0	0	0.278	0	0	0.261	0.43
SDC1	COMP	978042	976540	ENSP00000254351	ENSP00000222271	0	0	0	0	0	0	0.8	0	0.8
TXN	GAPDH	991017	976853	ENSP00000363641	ENSP00000229239	0.242	0	0	0	0.186	0.678	0	0.843	0.962
CD59	ALB	986907	981665	ENSP00000340210	ENSP00000295897	0	0	0	0	0	0	0	0.543	0.543
ITIH1	AMBP	980218	979549	ENSP00000273283	ENSP00000265132	0	0	0	0	0.312	0	0	0.883	0.914
GC	LTF	980262	976972	ENSP00000273951	ENSP00000231751	0	0	0	0	0	0	0	0.463	0.462
COL18A1	CHGA	988745	976223	ENSP00000352798	ENSP00000216492	0	0	0	0	0	0	0	0.427	0.427
CTGF	PLG	989576	983339	ENSP00000356954	ENSP00000308938	0	0	0	0	0	0	0	0.434	0.434
CD44	CDH1	980495	978794	ENSP00000278385	ENSP00000261769	0	0	0	0	0	0	0	0.75	0.75
ALB	ENO1	981665	977078	ENSP00000295897	ENSP00000234590	0	0	0	0	0	0	0	0.41	0.409
DPP4	FN1	988888	987830	ENSP00000353731	ENSP00000346839	0	0	0	0	0	0.132	0	0.376	0.422
UBA52	GRN	994748	975801	ENSP00000388107	ENSP00000053867	0	0	0	0	0	0	0	0.517	0.517
OPCML	SORL1	985784	978549	ENSP00000330862	ENSP00000260197	0	0	0	0	0	0	0	0.567	0.567
SDC1	APOA1	978042	977122	ENSP00000254351	ENSP00000236850	0	0	0	0	0	0	0.9	0	0.899
SERPINA5	TF	986093	979511	ENSP00000333203	ENSP00000264998	0	0	0	0	0.217	0	0	0.32	0.431
GSN	B2M	990874	987000	ENSP00000362924	ENSP00000340858	0	0	0	0	0	0	0.9	0.22	0.916
PVR	CDH1	996280	978794	ENSP00000402060	ENSP00000261769	0	0	0	0	0	0.621	0	0.203	0.677
KNG1	THBS1	979518	978566	ENSP00000265023	ENSP00000260356	0	0	0	0	0	0.621	0	0.237	0.691
COL18A1	COL7A1	988745	985981	ENSP00000352798	ENSP00000332371	0	0	0	0	0	0	0.9	0.22	0.916
AGRN	GPC1	991989	979310	ENSP00000368678	ENSP00000264039	0	0	0	0	0	0	0.9	0.077	0.901
S100A8	ANXA1	989737	978277	ENSP00000357721	ENSP00000257497	0	0	0	0	0	0	0	0.461	0.461
FN1	ANXA2	987830	987719	ENSP00000346839	ENSP00000346032	0	0	0	0	0.137	0	0	0.426	0.471
GAS6	EGF	985907	979559	ENSP00000331831	ENSP00000265171	0	0	0	0.592	0	0	0.9	0.317	0.911
MIA3	COL1A1	987006	976714	ENSP00000340900	ENSP00000225964	0	0	0	0	0	0	0	0.428	0.428
ALDOA	KNG1	986512	979518	ENSP00000336927	ENSP00000265023	0	0	0	0	0	0	0.9	0	0.899
COL4A2	COL18A1	988874	988745	ENSP00000353654	ENSP00000352798	0	0	0.472	0.749	0.118	0	0.9	0.541	0.926
ALDOA	A2M	986512	984997	ENSP00000336927	ENSP00000323929	0	0	0	0	0	0	0.9	0.079	0.901
FN1	VWF	987830	978701	ENSP00000346839	ENSP00000261405	0	0	0	0	0	0	0	0.788	0.788
FGA	APP	983008	980902	ENSP00000306361	ENSP00000284981	0	0	0	0	0	0	0.9	0.133	0.907
SERPINC1	F2	989526	983286	ENSP00000356671	ENSP00000308541	0	0	0	0	0.657	0.983	0.9	0.982	0.999
UBA52	TF	994748	979511	ENSP00000388107	ENSP00000264998	0	0	0	0	0	0	0	0.499	0.499
PGA4	PRSS1	983408	983308	ENSP00000309542	ENSP00000308720	0	0	0	0	0	0	0	0.429	0.429
COL4A2	COL5A3	988874	979475	ENSP00000353654	ENSP00000264828	0	0	0.525	0.848	0	0	0.9	0.217	0.909
CELSR2	SORL1	980095	978549	ENSP00000271332	ENSP00000260197	0	0	0	0.392	0	0	0	0.675	0.435
ANXA2	APOH	987719	976037	ENSP00000346032	ENSP00000205948	0	0	0	0	0	0.621	0	0.374	0.746
C2	CST3	992696	991494	ENSP00000372853	ENSP00000366124	0	0	0	0	0	0	0	0.402	0.401
CPE	PCSK1N	994489	976320	ENSP00000386104	ENSP00000218230	0	0	0	0	0	0	0	0.778	0.778
THY1	MCAM	980852	979308	ENSP00000284240	ENSP00000264036	0	0	0	0	0	0	0	0.518	0.518
PIGR	CALM3	988130	981274	ENSP00000348888	ENSP00000291295	0	0	0	0	0	0	0	0.838	0.838
LEAP2	APOB	981853	977017	ENSP00000296877	ENSP00000233242	0	0	0	0	0.473	0	0	0	0.474
COL15A1	VTN	991112	976729	ENSP00000364140	ENSP00000226218	0	0	0	0	0	0	0	0.463	0.462
SERPINA7	F2	985601	983286	ENSP00000329374	ENSP00000308541	0	0	0	0	0.548	0	0	0.24	0.633
APP	SOD1	980902	980033	ENSP00000284981	ENSP00000270142	0	0	0	0	0	0	0	0.427	0.427
CDH2	CDH11	979959	979910	ENSP00000269141	ENSP00000268603	0	0	0	0.88	0	0.62	0.9	0.732	0.962
SIRPA	COMP	988039	976540	ENSP00000348307	ENSP00000222271	0	0	0	0	0	0	0	0.529	0.529
KNG1	VTN	979518	976729	ENSP00000265023	ENSP00000226218	0	0	0	0	0.198	0.621	0	0.435	0.804
SMC1A	ATM	984933	980514	ENSP00000323421	ENSP00000278616	0	0	0	0	0	0.846	0.9	0.326	0.988
COL6A3	COL5A3	981609	979475	ENSP00000295550	ENSP00000264828	0	0	0	0.614	0	0	0.9	0.229	0.906
FBN1	COL1A1	985164	976714	ENSP00000325527	ENSP00000225964	0	0	0	0	0.287	0	0	0.422	0.56
ALB	IGFBP1	981665	980368	ENSP00000295897	ENSP00000275525	0	0	0	0	0.239	0	0	0.503	0.596
ALB	TYRO3	981665	979256	ENSP00000295897	ENSP00000263798	0	0	0	0	0	0	0	0.541	0.54
HPX	LTF	979700	976972	ENSP00000265983	ENSP00000231751	0	0	0	0	0.128	0	0	0.514	0.547
TPI1	GAPDHS	993609	976544	ENSP00000379933	ENSP00000222286	0.776	0.031	0	0	0.569	0	0.9	0.879	0.998
ALB	LUM	981665	979766	ENSP00000295897	ENSP00000266718	0	0	0	0	0	0	0	0.466	0.466
B2M	ALB	987000	981665	ENSP00000340858	ENSP00000295897	0	0	0	0	0	0	0	0.67	0.669
B2M	FGA	987000	983008	ENSP00000340858	ENSP00000306361	0	0	0	0	0	0	0.9	0	0.899
SPP1	AMBP	993479	979549	ENSP00000378517	ENSP00000265132	0	0	0	0	0	0	0	0.429	0.429
SERPINA1	GAS6	988002	985907	ENSP00000348068	ENSP00000331831	0	0	0	0	0	0	0.9	0	0.899
VWF	APOE	978701	977866	ENSP00000261405	ENSP00000252486	0	0	0	0	0	0	0	0.513	0.513
CD44	AMBP	980495	979549	ENSP00000278385	ENSP00000265132	0	0	0	0	0	0	0	0.427	0.427
IFI30	CTSD	994383	977119	ENSP00000384886	ENSP00000236671	0	0	0	0	0.211	0	0.9	0.216	0.929
APOA4	APOH	988386	976037	ENSP00000350425	ENSP00000205948	0	0	0	0	0.108	0	0	0.422	0.45
PSAP	ASAH1	993461	992449	ENSP00000378394	ENSP00000371152	0	0	0	0	0.178	0	0	0.675	0.714
REV3L	CALM3	988579	981274	ENSP00000351697	ENSP00000291295	0	0	0	0	0	0	0	0.515	0.515
REV3L	SERPINF2	988579	984765	ENSP00000351697	ENSP00000321853	0	0	0	0	0	0	0	0.427	0.427
ALDOA	GAPDHS	986512	976544	ENSP00000336927	ENSP00000222286	0.064	0	0	0	0.147	0	0.9	0.202	0.922
ABL1	CDH2	990541	979959	ENSP00000361423	ENSP00000269141	0	0	0	0	0	0	0.9	0.147	0.908
NCAM1	CHGA	984374	976223	ENSP00000318472	ENSP00000216492	0	0	0	0	0	0	0	0.565	0.565
TF	ACY1	979511	976997	ENSP00000264998	ENSP00000232907	0	0	0	0	0	0	0	0.569	0.569
ALDOA	PLG	986512	983339	ENSP00000336927	ENSP00000308938	0	0	0	0	0	0	0.9	0	0.899
IGHM	IGHG1	998028	993075	ENSP00000418294	ENSP00000374990	0	0	0	0.838	0	0.9	0	0.145	0.901
CD44	HYAL1	980495	979710	ENSP00000278385	ENSP00000266031	0	0	0	0	0	0	0	0.411	0.411
PLG	LTF	983339	976972	ENSP00000308938	ENSP00000231751	0	0	0	0	0	0	0	0.429	0.429
CD44	VIM	980495	976640	ENSP00000278385	ENSP00000224237	0	0	0	0	0.137	0	0	0.916	0.923
S100A9	FCGR3A	989739	989573	ENSP00000357727	ENSP00000356946	0	0	0	0	0.544	0	0	0.229	0.624
CLU	TF	984035	979511	ENSP00000315130	ENSP00000264998	0	0	0	0	0	0	0	0.425	0.426
SERPINC1	PROCR	989526	976252	ENSP00000356671	ENSP00000216968	0	0	0	0	0	0	0	0.563	0.563
CTSB	CTSD	987186	977119	ENSP00000342070	ENSP00000236671	0	0	0	0	0.289	0.621	0	0.839	0.95
RNASE2	MPO	982656	976656	ENSP00000303276	ENSP00000225275	0	0	0	0	0.282	0	0	0.38	0.524
ALB	CA2	981665	980926	ENSP00000295897	ENSP00000285379	0	0	0	0	0	0	0	0.673	0.673
CDH2	EGF	979959	979559	ENSP00000269141	ENSP00000265171	0	0	0	0	0	0	0	0.431	0.43
F2	VWF	983286	978701	ENSP00000308541	ENSP00000261405	0	0	0	0	0	0	0	0.802	0.802
CLU	ACTN4	984035	977891	ENSP00000315130	ENSP00000252699	0	0	0	0	0	0	0.9	0	0.899
COL4A3	COL6A1	993597	989197	ENSP00000379823	ENSP00000355180	0	0	0.259	0.749	0	0	0.9	0.827	0.924
FLNA	ALB	990005	981665	ENSP00000358866	ENSP00000295897	0	0	0	0	0	0	0	0.543	0.543
PLG	VWF	983339	978701	ENSP00000308938	ENSP00000261405	0	0	0	0	0	0	0	0.752	0.752
PRNP	PVRL1	992007	979302	ENSP00000368748	ENSP00000264025	0	0	0	0	0	0.679	0	0	0.679
COL14A1	ENO1	981970	977078	ENSP00000297848	ENSP00000234590	0	0	0	0	0	0	0	0.651	0.651
CTSD	ARSA	977119	976161	ENSP00000236671	ENSP00000216124	0	0	0	0	0.119	0	0	0.462	0.494
KLK1	KNG1	982410	979518	ENSP00000301420	ENSP00000265023	0	0	0	0	0	0.621	0	0.752	0.899
XPNPEP2	ACE	990283	981253	ENSP00000360147	ENSP00000290866	0	0	0	0	0	0	0	0.464	0.463
ANPEP	GGT1	982231	977650	ENSP00000300060	ENSP00000248923	0	0	0	0	0	0	0.9	0.434	0.939
REV3L	APOB	988579	977017	ENSP00000351697	ENSP00000233242	0	0	0	0	0	0	0	0.41	0.409
RBP4	VTN	990366	976729	ENSP00000360519	ENSP00000226218	0	0	0	0	0.438	0	0	0.133	0.48
SDC1	APOE	978042	977866	ENSP00000254351	ENSP00000252486	0	0	0	0	0	0	0.9	0.22	0.916
ALDOA	APP	986512	980902	ENSP00000336927	ENSP00000284981	0	0	0	0	0	0	0.9	0	0.899
THBD	PROCR	991530	976252	ENSP00000366307	ENSP00000216968	0	0	0	0	0.079	0	0	0.954	0.955
HEXB	MANBA	978705	976750	ENSP00000261416	ENSP00000226578	0.234	0	0	0	0.203	0	0	0.287	0.504
TOP2B	REV3L	995681	988579	ENSP00000396704	ENSP00000351697	0	0	0	0	0.293	0	0	0.461	0.593
CTSB	AMBP	987186	979549	ENSP00000342070	ENSP00000265132	0	0	0	0	0	0.621	0	0.828	0.93
CTGF	CD44	989576	980495	ENSP00000356954	ENSP00000278385	0	0	0	0	0	0	0	0.414	0.414
IGHG1	FCGR3A	993075	989573	ENSP00000374990	ENSP00000356946	0	0	0	0	0	0.959	0	0	0.959
PLG	ENO1	983339	977078	ENSP00000308938	ENSP00000234590	0	0	0	0	0	0.621	0	0.508	0.801
PSAP	NPC2	993461	977177	ENSP00000378394	ENSP00000238633	0	0	0	0	0.406	0	0	0.306	0.561
COL15A1	LUM	991112	979766	ENSP00000364140	ENSP00000266718	0	0	0	0	0.389	0	0	0.134	0.435
FN1	ALB	987830	981665	ENSP00000346839	ENSP00000295897	0	0	0	0	0	0.302	0.9	0.965	0.997
HBB	CP	986200	979423	ENSP00000333994	ENSP00000264613	0	0	0	0	0	0	0	0.826	0.826
ACE	TF	981253	979511	ENSP00000290866	ENSP00000264998	0	0	0	0	0	0	0	0.47	0.469
PNP	HEXA	989011	979876	ENSP00000354532	ENSP00000268097	0	0	0	0	0	0	0	0.463	0.462
IGFBP3	IGF2R	992347	988216	ENSP00000370473	ENSP00000349437	0	0	0	0	0	0	0	0.531	0.53
CUBN	LRP2	991696	979259	ENSP00000367064	ENSP00000263816	0	0	0	0.389	0	0.621	0.9	0.968	0.983
CTGF	GAPDH	989576	976853	ENSP00000356954	ENSP00000229239	0	0	0	0	0	0	0	0.522	0.522
SERPINC1	VWF	989526	978701	ENSP00000356671	ENSP00000261405	0	0	0	0	0	0	0	0.789	0.788
REV3L	GGT1	988579	977650	ENSP00000351697	ENSP00000248923	0	0	0	0	0	0	0	0.75	0.75
FN1	CDH1	987830	978794	ENSP00000346839	ENSP00000261769	0	0	0	0	0	0	0	0.752	0.752
A2M	GC	984997	980262	ENSP00000323929	ENSP00000273951	0	0	0	0	0.095	0	0	0.425	0.444
FN1	LGALS3BP	987830	979033	ENSP00000346839	ENSP00000262776	0	0	0	0	0	0.62	0	0.308	0.719
APOD	APOA1	987611	977122	ENSP00000345179	ENSP00000236850	0	0	0	0	0	0	0	0.54	0.54
CST3	CTSD	991494	977119	ENSP00000366124	ENSP00000236671	0	0	0	0	0.147	0.621	0	0.503	0.816
GPC4	CD44	990240	980495	ENSP00000359864	ENSP00000278385	0	0	0	0	0	0	0	0.426	0.425
FGA	ALB	983008	981665	ENSP00000306361	ENSP00000295897	0	0	0	0	0.316	0.302	0	0.305	0.622
PROM1	CD7	997773	983729	ENSP00000415481	ENSP00000312027	0	0	0	0	0	0	0	0.412	0.412
GSN	APOA1	990874	977122	ENSP00000362924	ENSP00000236850	0	0	0	0	0	0	0.9	0.379	0.933
IGK@	IGF2	992921	986678	ENSP00000374777	ENSP00000338297	0	0	0	0	0	0.9	0	0	0.899
HP	APOB	988021	977017	ENSP00000348170	ENSP00000233242	0	0	0	0	0.109	0	0	0.431	0.458
[truncated: 451 more rows]

## Sheet: Total GO cellular compoenent
GO ID	Description	P value	cluster freq	Total freq	genes
5576	extracellular region	8.6071e-104	269/544 49.4%	2016/16325 12.3%	PVR A2M LTBP1 BTD S100A8 MASP2 S100A7 IL6ST LTBP4 S100A9 IGHM B2M HMCN2 NOV APP APOB HMCN1 APOD CTGF APOE LCAT CFH APOH COL12A1 GUCA2A CFI PI16 MATN4 C4A PTPRG SERPING1 PDCD1LG2 NPC2 SERPINF1 SERPINF2 F2 LAMC1 WFDC2 GC ALDOA RBP4 OLFM4 DAG1 IFI30 MME LEAP2 AHSG PVRL4 EPHB6 LGALS3BP ACE PVRL1 AGRN IGKC SPP1 COL18A1 CFB GGH SERPINI1 GAS6 ACPP CEL COL14A1 PSORS1C2 CD59 PAPPA2 FCGBP MUC5AC PLAU IGHG1…
44421	extracellular region part	1.5549e-80	173/544 31.8%	982/16325 6.0%	PVR A2M LTBP1 BTD IL6ST LTBP4 VTN DLK1 MMRN2 B2M APOA4 HMCN2 NOV REG3A APOA2 APOB APOA1 HMCN1 APOD APOE CTGF LCAT APOH CFH COL12A1 CFI C4A SPARCL1 PTPRG CST3 THBD SERPINF1 SERPINF2 F2 DEFA3 DSP PGCP LAMC1 COL1A1 DST WFDC2 ALDOA GC RBP4 OLFM4 ADAMTSL2 ADAMTSL3 CLU DAG1 MME COL28A1 NP AHSG ACE LGALS3BP FGA ALB FGB TFF3 AGRN TFF1 EGF ANGPTL2 FN1 SPP1 COL18A1 EFEMP1 GGH GAS6 CEL COL14A1 FREM2 MUC5AC …
5615	extracellular space	1.0555e-67	140/544 25.7%	744/16325 4.5%	PVR A2M BTD IL6ST LTBP4 VTN DLK1 MMRN2 B2M APOA4 REG3A APOA2 APOB APOA1 APOD CTGF APOE LCAT CFH APOH COL12A1 CFI C4A PTPRG CST3 THBD SERPINF1 SERPINF2 F2 DEFA3 PGCP COL1A1 LAMC1 WFDC2 GC RBP4 OLFM4 CLU DAG1 NP AHSG LGALS3BP ACE FGA ALB FGB TFF1 AGRN EGF ANGPTL2 FN1 SPP1 COL18A1 EFEMP1 GGH GAS6 CEL COL14A1 PCSK1N PLAU SLURP1 IGFBP7 SORL1 HP VGF MBP GPC4 GPC3 SERPINA7 GSN SEMA3E GPX3 SERPINA1 GPC1 …
31012	extracellular matrix	5.7803e-34	68/544 12.5%	339/16325 2.0%	LTBP1 LTBP4 VTN MMRN2 GPC4 HMCN2 NOV GPC3 HMCN1 CILP2 CTGF COL12A1 SERPINA1 GPC1 COL11A1 SPARCL1 PRG2 DSP COL1A1 LAMC1 DST CHL1 TF ADAMTS19 ADAMTSL2 ADAMTSL3 TNC CD248 LUM DAG1 COL28A1 MME LGALS3BP COL7A1 COMP PRSS2 COL6A3 TFF3 COL6A1 AGRN THBS1 ANGPTL2 DPT FN1 COL18A1 COL4A3 COL4A2 TNXB COL4A1 PSAP EFEMP1 FBN1 HSPG2 COL15A1 NID1 SOD1 COL5A3 COL4A6 COL5A1 ANXA2 VWF FBLN1 COL14A1 FBLN2 FREM2 FBLN5…
5578	proteinaceous extracellular matrix	9.4325e-32	63/544 11.5%	311/16325 1.9%	LTBP1 LTBP4 VTN MMRN2 GPC4 HMCN2 GPC3 HMCN1 CILP2 CTGF COL12A1 SERPINA1 GPC1 COL11A1 SPARCL1 PRG2 DSP COL1A1 LAMC1 DST CHL1 ADAMTS19 ADAMTSL2 ADAMTSL3 TNC CD248 LUM DAG1 COL28A1 MME LGALS3BP COL7A1 COMP COL6A3 TFF3 COL6A1 AGRN ANGPTL2 DPT FN1 COL18A1 COL4A3 COL4A2 TNXB COL4A1 PSAP EFEMP1 FBN1 COL15A1 HSPG2 NID1 COL5A3 COL4A6 COL5A1 ANXA2 VWF FBLN1 COL14A1 FREM2 FBLN2 FBLN5 FBLN7 MUC5AC
323	lytic vacuole	9.0303e-22	45/544 8.2%	236/16325 1.4%	NAGLU GM2A HEXA ALDOB HEXB IFI30 CTSA ACP2 SYT7 ASAH1 GLB1 SIAE GOT1 GPC3 TPP1 GALNS NAGA VPS4B DPP7 CTBS HYAL1 CUBN RNASE2 PSAP GUSB PEBP4 LYPLA3 GGH FUCA1 MANBA ACPP GNS LAMP1 NPC2 GLA IGF2R ANXA11 ARSA PRCP GAA MPO CTSD CTSC CTSB LRP2
5764	lysosome	9.0303e-22	45/544 8.2%	236/16325 1.4%	NAGLU GM2A HEXA ALDOB HEXB IFI30 CTSA ACP2 SYT7 ASAH1 GLB1 SIAE GOT1 GPC3 TPP1 GALNS NAGA VPS4B DPP7 CTBS HYAL1 CUBN RNASE2 PSAP GUSB PEBP4 LYPLA3 GGH FUCA1 MANBA ACPP GNS LAMP1 NPC2 GLA IGF2R ANXA11 ARSA PRCP GAA MPO CTSD CTSC CTSB LRP2
44420	extracellular matrix part	1.7309e-20	31/544 5.6%	111/16325 0.6%	TNC LUM DAG1 COL28A1 MMRN2 HMCN1 COL7A1 COL6A3 TFF3 COL6A1 COL12A1 AGRN COL11A1 COL18A1 COL4A3 COL4A2 COL4A1 FBN1 HSPG2 COL15A1 NID1 COL5A3 COL4A6 COL5A1 ANXA2 COL14A1 FREM2 COL1A1 MUC5AC LAMC1 DST
5773	vacuole	3.8779e-19	45/544 8.2%	273/16325 1.6%	NAGLU GM2A HEXA ALDOB HEXB IFI30 CTSA ACP2 SYT7 ASAH1 GLB1 SIAE GOT1 GPC3 TPP1 GALNS NAGA VPS4B DPP7 CTBS HYAL1 CUBN RNASE2 PSAP GUSB PEBP4 LYPLA3 GGH FUCA1 MANBA ACPP GNS LAMP1 NPC2 GLA IGF2R ANXA11 ARSA PRCP GAA MPO CTSD CTSC CTSB LRP2
9986	cell surface	2.121e-15	45/544 8.2%	340/16325 2.0%	FGFR2 PVR TF PPFIA4 IL6ST CSPG4 DSCAML1 L1CAM ENPEP DLK1 GPC4 VCAM1 ACVR1B ACE APP WISP2 FGA CD44 FGB APOE PVRL2 APOH AGRN HSPA5 THBS1 CD27 DPP4 PTPRC PTPRK GDI2 CUBN PLG THY1 PROM1 NCAM1 VWF CDH13 SDC1 THBD CD59 IGF2R ARSA PEBP1 CTSB PLAU
5581	collagen	2.3541e-15	16/544 2.9%	34/16325 0.2%	COL18A1 COL4A3 COL4A2 COL4A1 LUM COL15A1 COL5A3 COL4A6 COL5A1 COL14A1 COL7A1 COL6A3 COL6A1 COL12A1 COL1A1 COL11A1
5604	basement membrane	1.4017e-14	21/544 3.8%	73/16325 0.4%	COL18A1 COL4A3 COL4A2 COL4A1 TNC FBN1 HSPG2 DAG1 COL15A1 COL28A1 NID1 COL4A6 COL5A1 MMRN2 ANXA2 HMCN1 COL7A1 FREM2 AGRN LAMC1 DST
31982	vesicle	4.5656e-13	64/544 11.7%	715/16325 4.3%	A2M KIAA0174 CADM1 FAM3C HEXB ANPEP ENPEP SYT7 VGF SPINK5 MBP APP APOB APOA1 TPP1 LTF SERPINA1 DPP7 DPP4 CCDC88A PRG2 SERPING1 PIGR PCLO SERPINF1 SERPINF2 FER1L3 OTOF IGF2R PEBP1 CTSD SDCBP CTSB PDCD6IP RAB11FIP1 DST ALDOA TF YWHAZ AHCY FGA ALB FGB TFF3 HRG HSPA5 EGF THBS1 FN1 SPP1 CUBN GGH SOD1 ATM ANXA2 VWF CEL ANXA11 YIPF3 ARSA MPO IGFBP2 PCSK1N LRP2
5886	plasma membrane	5.0413e-13	197/544 36.2%	3729/16325 22.8%	PVR S100A8 CADM1 S100A7 IL6ST UTRN S100A9 L1CAM SYT7 IGHM B2M NOV APP APOB CD44 CTGF APOE OSCAR RAPGEF6 LPHN1 PTPRJ PTPRK TYRO3 MUPCDH PTPRG EFNB1 PTPRS SIRPA PCLO PDCD1LG2 CTNNA3 THY1 FER1L3 CD33 F2 MGAM RYR1 PDGFRB MADCAM1 ALDOB DAG1 MME PCDH24 GPR142 EPHB2 PVRL4 EPHB6 ACE PROCR PVRL1 PVRL2 CFB PCDH12 PTPN13 CELSR2 MCAM CD55 EPHA7 CD300A CD59 PLAU NRP1 TSG101 ANPEP SIRPB1 ACTR3 FCGR3A CEACAM1 D…
44459	plasma membrane part	9.8073e-13	125/544 22.9%	1998/16325 12.2%	CADM1 S100A7 IL6ST UTRN CSPG4 VTN L1CAM ENPEP DLK1 SYT7 B2M AZGP1 APP GP6 CD44 APOE PTPRJ TYRO3 PTPRK PTPRG EFNB1 MFI2 PTPRS PCLO CTNNA3 THY1 NCAM1 THBD FER1L3 CD33 MGAM CD300LG RYR1 SDCBP DSP MGA PDGFRB DST DAG1 MME UMOD PCDH24 NP EPHB2 PVRL4 EPHB6 ACE FGA PROCR PVRL1 FOLR1 FGB PVRL2 CSF1R MUC1 CUBN PCDH12 LAMP1 LYVE1 CD55 EPHA7 DSG2 CD59 PDZD2 GM2A OPCML SORL1 HP ANPEP SIRPB1 GPC4 ACTR3 ACVR1B …
31988	membrane-bounded vesicle	2.0027e-12	60/544 11.0%	666/16325 4.0%	A2M KIAA0174 CADM1 HEXB ANPEP SYT7 VGF SPINK5 MBP APP APOB APOA1 TPP1 LTF SERPINA1 DPP7 DPP4 CCDC88A PRG2 SERPING1 PIGR PCLO SERPINF1 SERPINF2 FER1L3 OTOF IGF2R PEBP1 CTSD SDCBP CTSB PDCD6IP RAB11FIP1 DST ALDOA TF YWHAZ AHCY FGA FGB ALB TFF3 HRG HSPA5 EGF THBS1 SPP1 FN1 CUBN GGH ATM ANXA2 VWF CEL ANXA11 ARSA YIPF3 MPO PCSK1N LRP2
31410	cytoplasmic vesicle	2.2582e-12	61/544 11.2%	686/16325 4.2%	A2M KIAA0174 CADM1 FAM3C HEXB ENPEP SYT7 VGF SPINK5 MBP APP APOB APOA1 TPP1 LTF SERPINA1 DPP7 DPP4 CCDC88A PRG2 SERPING1 PIGR PCLO SERPINF1 SERPINF2 FER1L3 OTOF IGF2R PEBP1 CTSD SDCBP CTSB PDCD6IP RAB11FIP1 DST TF YWHAZ AHCY FGA FGB ALB TFF3 HRG HSPA5 EGF THBS1 FN1 CUBN GGH SOD1 ATM ANXA2 VWF CEL ANXA11 ARSA YIPF3 MPO IGFBP2 PCSK1N LRP2
31983	vesicle lumen	8.1722e-12	14/544 2.5%	38/16325 0.2%	A2M SERPING1 ANPEP APP APOB FGA SERPINF2 FGB ALB HRG SERPINA1 EGF THBS1 FN1
16023	cytoplasmic membrane-bounded vesicle	1.9484e-11	57/544 10.4%	648/16325 3.9%	A2M KIAA0174 CADM1 HEXB SYT7 VGF SPINK5 MBP APP APOB APOA1 TPP1 LTF SERPINA1 DPP7 DPP4 CCDC88A PRG2 SERPING1 PIGR PCLO SERPINF1 SERPINF2 FER1L3 OTOF IGF2R PEBP1 CTSD SDCBP CTSB PDCD6IP RAB11FIP1 DST TF YWHAZ AHCY FGA FGB ALB TFF3 HRG HSPA5 EGF THBS1 FN1 CUBN GGH ATM ANXA2 VWF CEL ANXA11 ARSA YIPF3 MPO PCSK1N LRP2
5625	soluble fraction	1.6958e-10	36/544 6.6%	320/16325 1.9%	LDHB YWHAZ HEXB ANPEP DLK1 REG3A CTTN WISP2 TPI1 GOT1 TPP1 FGB AGT GPX3 EGF DPP4 AIFM1 EFNB1 EPHX2 LYPLA3 FBP1 CRYZ FUCA1 SOD3 MANBA ANXA2 FBLN1 PGLS CD55 FBLN5 F2 MEP1A PEBP1 CTSB PCSK1N MDH1
31093	platelet alpha granule lumen	6.8894e-10	12/544 2.2%	35/16325 0.2%	APP A2M FGA ALB FGB SERPINF2 HRG SERPINA1 SERPING1 THBS1 EGF FN1
267	cell fraction	8.348e-10	75/544 13.7%	1078/16325 6.6%	IGHG1 LDHB CADM1 HEXB UTRN ANPEP L1CAM DLK1 SYT7 IGHM GPC4 NOV REG3A CTTN APP POMGNT1 WISP2 APOB GOT1 TPP1 GPX3 CEACAM1 DPP4 AIFM1 EFNB1 LYPLA3 FBP1 MAN1A1 AMBP PGLS OTOF IGF2R F2 RYR1 PEBP1 CNTN1 MADCAM1 CTSB MDH1 YWHAZ ALDOB DAG1 MME ACP2 TPI1 ACE FOLR3 PVRL1 FOLR1 FGB AGT EGF CD27 CD7 CUBN DLGAP3 EPHX2 CRYZ FUCA1 SOD3 PLG MANBA ANXA2 CEL LAMP1 FBLN1 CD55 LYVE1 FBLN5 CD59 ARSA MEP1A DSC2 PCSK1N…
9897	external side of plasma membrane	8.9129e-10	22/544 4.0%	137/16325 0.8%	TF CUBN IL6ST L1CAM DLK1 ENPEP PLG THY1 NCAM1 GPC4 VCAM1 VWF CDH13 ACE CD44 FGA APOE FGB CD59 ARSA CTSB THBS1
60205	cytoplasmic membrane-bounded vesicle lumen	1.0024e-09	12/544 2.2%	36/16325 0.2%	APP A2M FGA ALB FGB SERPINF2 HRG SERPINA1 SERPING1 THBS1 EGF FN1
31225	anchored to membrane	2.9552e-09	21/544 3.8%	133/16325 0.8%	HYAL1 CPM OPCML MFI2 UMOD THY1 XPNPEP2 NCAM1 GPC4 CDH13 CD55 GPC3 FOLR1 CD177 CD59 CNTN1 PRNP NEGR1 GPC1 CD14 DPEP1
30141	stored secretory granule	2.9653e-09	25/544 4.5%	186/16325 1.1%	TF A2M HEXB VGF SPINK5 APP APOA1 FGA FGB ALB TFF3 LTF SERPINA1 HRG EGF THBS1 FN1 SERPING1 CEL VWF SERPINF2 ANXA11 ARSA MPO PCSK1N
45177	apical part of cell	6.8162e-09	26/544 4.7%	208/16325 1.2%	TF SHROOM2 GM2A CSPG4 CDH1 PCDH24 UMOD ENPEP VCAM1 APP CD44 HRG DPP4 DPEP1 SPP1 MUC1 CUBN PROM1 MGAM CD300LG MGA PEBP1 CA2 CTSB IGFBP2 LRP2
31091	platelet alpha granule	8.0792e-09	13/544 2.3%	51/16325 0.3%	A2M SERPING1 VWF APP FGA SERPINF2 FGB ALB SERPINA1 HRG EGF THBS1 FN1
32994	protein-lipid complex	9.9113e-08	10/544 1.8%	34/16325 0.2%	APOA4 APOB APOA2 APOA1 APOE LCAT SORL1 CLU APOH HP
34358	plasma lipoprotein particle	9.9113e-08	10/544 1.8%	34/16325 0.2%	APOA4 APOB APOA2 APOA1 APOE LCAT SORL1 CLU APOH HP
70161	anchoring junction	1.3007e-07	20/544 3.6%	150/16325 0.9%	PTPRC PTPRK SHROOM2 S100A7 DAG1 HP CDH1 CDH2 NP CTNNA3 PVRL4 SDC1 PVRL1 SORBS1 DSG2 PVRL2 SDCBP DSP DSC2 ESAM
42995	cell projection	3.0493e-07	53/544 9.7%	761/16325 4.6%	NRP1 CADM1 CSPG4 L1CAM ENPEP VGF GLI3 MBP NOV ACTR3 APP CTTN GOT1 APOE GSN NEGR1 DPEP1 DPP4 CCDC88A ACTN4 CTNNA3 THY1 NCAM1 SDC1 GNB1 PEBP1 CA2 LCP1 VIM DAG1 DNAH3 CDH2 DNAH7 DNAH8 DNAH5 VCAM1 PVRL1 FOLR1 DNER NEFM APC SPP1 CUBN DLGAP3 KIF18A ANXA1 SOD1 PROM1 GAPDHS CDH13 ABP1 EPHA7 LRP2
5912	adherens junction	4.9298e-07	18/544 3.3%	134/16325 0.8%	PTPRC PTPRK SHROOM2 S100A7 DAG1 HP CDH1 CDH2 NP CTNNA3 PVRL4 SDC1 PVRL1 SORBS1 PVRL2 SDCBP DSP ESAM
34364	high-density lipoprotein particle	6.6285e-07	8/544 1.4%	24/16325 0.1%	APOA4 APOA2 APOA1 APOE LCAT CLU APOH HP
5913	cell-cell adherens junction	1.9977e-06	9/544 1.6%	36/16325 0.2%	SHROOM2 SORBS1 PVRL1 PVRL2 DAG1 DSP CDH1 CDH2 CTNNA3
16324	apical plasma membrane	2.3621e-06	19/544 3.4%	164/16325 1.0%	MUC1 TF SHROOM2 CUBN CSPG4 UMOD PCDH24 ENPEP PROM1 CD44 MGAM CD300LG MGA HRG CTSB IGFBP2 LRP2 DPEP1 DPP4
30934	anchoring collagen	4.5492e-06	5/544 0.9%	9/16325 0.0%	COL14A1 COL7A1 COL6A3 COL12A1 COL6A1

## Sheet: Total extracellular PPI network
#node1	node2	node1_string_id	node2_string_id	node1_external_id	node2_external_id	neighborhood	fusion	cooccurence	homology	coexpression	experimental	knowledge	textmining	combined_score
COL15A1	COL18A1	991112	988745	ENSP00000364140	ENSP00000352798	0	0	0	0.884	0	0	0.9	0.799	0.909
CUBN	LTF	991696	976972	ENSP00000367064	ENSP00000231751	0	0	0	0	0	0	0	0.423	0.423
APP	NGFR	980902	975903	ENSP00000284981	ENSP00000172229	0	0	0	0	0	0.679	0.9	0.282	0.973
PTPRC	LCP1	989454	984097	ENSP00000356346	ENSP00000315757	0	0	0	0	0.433	0	0	0	0.433
KLK3	IGFBP2	983954	977040	ENSP00000314151	ENSP00000233809	0	0	0	0	0	0	0	0.464	0.463
COL14A1	MPO	981970	976656	ENSP00000297848	ENSP00000225275	0	0	0	0	0	0	0	0.541	0.54
ALB	TNC	981665	979548	ENSP00000295897	ENSP00000265131	0	0	0	0	0	0	0	0.463	0.462
CLU	C9	984035	979183	ENSP00000315130	ENSP00000263408	0	0	0	0	0	0.621	0	0.139	0.651
A2M	ALB	984997	981665	ENSP00000323929	ENSP00000295897	0	0	0	0	0	0	0.9	0.67	0.964
COL11A1	COL6A3	988488	981609	ENSP00000351163	ENSP00000295550	0	0	0	0.607	0.133	0	0.9	0.196	0.912
CST3	ALB	991494	981665	ENSP00000366124	ENSP00000295897	0	0	0	0	0	0.302	0	0.61	0.709
COL5A1	COL6A1	990434	989197	ENSP00000360882	ENSP00000355180	0	0	0	0.764	0.353	0	0.9	0.274	0.934
ANPEP	KNG1	982231	979518	ENSP00000300060	ENSP00000265023	0	0	0	0	0	0	0	0.523	0.523
COL4A1	LAMC1	991286	978364	ENSP00000364979	ENSP00000258341	0	0	0	0	0.215	0	0	0.34	0.447
COL4A3	GPC4	993597	990240	ENSP00000379823	ENSP00000359864	0	0	0	0	0	0	0	0.461	0.461
AHSG	LTF	995381	976972	ENSP00000393887	ENSP00000231751	0	0	0	0	0.077	0	0	0.42	0.429
CALM3	LYZ	981274	978673	ENSP00000291295	ENSP00000261267	0	0	0	0	0	0	0	0.431	0.43
ITIH2	AMBP	988490	979549	ENSP00000351190	ENSP00000265132	0	0	0	0	0.848	0	0	0.799	0.967
PLAU	SERPINA5	990631	986093	ENSP00000361850	ENSP00000333203	0	0	0	0	0	0.937	0	0.874	0.991
FGA	APOB	983008	977017	ENSP00000306361	ENSP00000233242	0	0	0	0	0.664	0	0	0.148	0.694
HPX	APOH	979700	976037	ENSP00000265983	ENSP00000205948	0	0	0	0	0.451	0	0	0.374	0.633
LAMP1	ALB	986107	981665	ENSP00000333298	ENSP00000295897	0	0	0	0	0	0	0	0.541	0.54
A2M	APOE	984997	977866	ENSP00000323929	ENSP00000252486	0	0	0	0	0	0.642	0	0.61	0.851
FBLN1	NOV	985859	978487	ENSP00000331544	ENSP00000259526	0	0	0	0.562	0	0.621	0	0.086	0.625
SERPINA5	APOB	986093	977017	ENSP00000333203	ENSP00000233242	0	0	0	0	0.323	0	0	0.196	0.419
GPC3	IGFBP1	990238	980368	ENSP00000359854	ENSP00000275525	0	0	0	0	0.533	0	0	0.102	0.552
CFH	COL14A1	989466	981970	ENSP00000356399	ENSP00000297848	0	0	0	0	0	0	0	0.516	0.516
SPINK5	APOE	988770	977866	ENSP00000352936	ENSP00000252486	0	0	0	0	0	0	0	0.416	0.416
AHSG	HRG	995381	976976	ENSP00000393887	ENSP00000232003	0	0	0	0	0.44	0	0	0.712	0.827
SPP1	CTGF	993479	989576	ENSP00000378517	ENSP00000356954	0	0	0	0	0	0	0	0.859	0.859
CD59	THY1	986907	980852	ENSP00000340210	ENSP00000284240	0	0	0	0	0	0	0	0.412	0.412
FGA	APOA1	983008	977122	ENSP00000306361	ENSP00000236850	0	0	0	0	0.628	0.302	0.9	0.288	0.977
GPC4	GPC3	990240	990238	ENSP00000359864	ENSP00000359854	0	0	0	0.779	0.282	0	0.9	0.732	0.935
SERPINC1	HPX	989526	979700	ENSP00000356671	ENSP00000265983	0	0	0	0	0.178	0	0	0.373	0.45
CEL	LTF	990490	976972	ENSP00000361151	ENSP00000231751	0	0.001	0	0	0	0.621	0	0.318	0.724
PLAU	F2	990631	983286	ENSP00000361850	ENSP00000308541	0	0	0.447	0.744	0	0.621	0	0.379	0.69
SERPINA5	FGB	986093	982976	ENSP00000333203	ENSP00000306099	0	0	0	0	0	0.621	0	0.083	0.629
GAS6	SERPING1	985907	980496	ENSP00000331831	ENSP00000278407	0	0	0	0	0	0	0.9	0	0.899
TXN	APOB	991017	977017	ENSP00000363641	ENSP00000233242	0	0	0	0	0	0	0	0.427	0.427
CNTN1	CDH1	985176	978794	ENSP00000325660	ENSP00000261769	0	0	0	0	0	0	0	0.506	0.506
RBP4	AMBP	990366	979549	ENSP00000360519	ENSP00000265132	0	0	0	0	0.716	0	0	0.318	0.794
TXN	QSOX1	991017	989507	ENSP00000363641	ENSP00000356574	0	0	0	0	0	0	0	0.655	0.655
A2M	SERPINF2	984997	984765	ENSP00000323929	ENSP00000321853	0	0	0	0	0	0	0.9	0.671	0.964
COL6A1	COL1A1	989197	976714	ENSP00000355180	ENSP00000225964	0	0	0	0.761	0.378	0	0.9	0.341	0.938
SERPINC1	AMBP	989526	979549	ENSP00000356671	ENSP00000265132	0	0	0	0	0.737	0	0	0.428	0.839
COL15A1	FBN1	991112	985164	ENSP00000364140	ENSP00000325527	0	0	0	0	0.285	0	0	0.239	0.419
APOE	CTSD	977866	977119	ENSP00000252486	ENSP00000236671	0	0	0	0	0	0	0	0.425	0.424
COL6A3	COL1A1	981609	976714	ENSP00000295550	ENSP00000225964	0	0	0	0.664	0.732	0	0.9	0.507	0.976
FN1	SDC1	987830	978042	ENSP00000346839	ENSP00000254351	0	0	0	0	0	0	0.8	0.536	0.9
DLK1	PGA4	986919	983408	ENSP00000340292	ENSP00000309542	0	0	0	0	0	0	0	0.569	0.569
TXN	ATP5A1	991017	980719	ENSP00000363641	ENSP00000282050	0	0	0	0	0	0.249	0	0.508	0.606
CFB	C3	994789	977490	ENSP00000388516	ENSP00000245907	0	0	0	0	0.336	0.621	0	0.61	0.888
XPNPEP2	ANPEP	990283	982231	ENSP00000360147	ENSP00000300060	0	0	0	0	0	0	0	0.412	0.412
CTSB	APP	987186	980902	ENSP00000342070	ENSP00000284981	0	0	0	0	0	0	0	0.653	0.653
DST	COL14A1	990223	981970	ENSP00000359790	ENSP00000297848	0	0	0	0	0	0	0	0.43	0.43
HSPG2	APOB	991052	977017	ENSP00000363827	ENSP00000233242	0	0	0	0	0	0	0.9	0.134	0.907
CD55	TFF3	984153	981283	ENSP00000316333	ENSP00000291525	0	0	0	0	0	0	0	0.814	0.814
THBD	SERPINF2	991530	984765	ENSP00000366307	ENSP00000321853	0	0	0	0	0	0	0	0.43	0.43
HSPG2	GPC4	991052	990240	ENSP00000363827	ENSP00000359864	0	0	0	0	0	0	0.9	0.102	0.904
VCAM1	APOB	981518	977017	ENSP00000294728	ENSP00000233242	0	0	0	0	0	0	0	0.5	0.5
NCAM1	CDH1	984374	978794	ENSP00000318472	ENSP00000261769	0	0	0	0	0	0	0	0.543	0.543
APOA2	IGFBP1	989579	980368	ENSP00000356969	ENSP00000275525	0	0	0	0	0.639	0	0	0.103	0.654
CPM	EGF	986776	979559	ENSP00000339157	ENSP00000265171	0	0	0	0	0	0.621	0	0.112	0.64
CTSB	GRN	987186	975801	ENSP00000342070	ENSP00000053867	0	0	0	0	0.475	0	0	0.18	0.541
CDH2	VTN	979959	976729	ENSP00000269141	ENSP00000226218	0	0	0	0	0	0	0	0.429	0.429
CFI	ALB	993429	981665	ENSP00000378130	ENSP00000295897	0	0	0	0	0.068	0	0	0.466	0.468
FN1	HPX	987830	979700	ENSP00000346839	ENSP00000265983	0	0	0	0	0	0	0	0.541	0.54
AGT	TF	989305	979511	ENSP00000355627	ENSP00000264998	0	0	0	0	0.537	0	0	0.305	0.656
SERPINC1	TF	989526	979511	ENSP00000356671	ENSP00000264998	0	0	0	0	0.229	0	0	0.462	0.557
FN1	THY1	987830	980852	ENSP00000346839	ENSP00000284240	0	0	0	0	0.104	0	0	0.46	0.483
FN1	LUM	987830	979766	ENSP00000346839	ENSP00000266718	0	0	0	0	0.243	0	0	0.429	0.538
PTPRC	CD27	989454	979752	ENSP00000356346	ENSP00000266557	0	0	0	0	0.134	0	0	0.517	0.553
L1CAM	FLNA	990051	990005	ENSP00000359074	ENSP00000358866	0	0	0	0	0	0	0	0.426	0.425
DLK1	APOH	986919	976037	ENSP00000340292	ENSP00000205948	0	0.003	0	0	0.537	0	0	0	0.537
COL5A3	SDC1	979475	978042	ENSP00000264828	ENSP00000254351	0	0	0	0	0	0	0.8	0.076	0.802
AHSG	GC	995381	980262	ENSP00000393887	ENSP00000273951	0	0	0	0	0.444	0	0	0.47	0.685
KNG1	KRT1	979518	977850	ENSP00000265023	ENSP00000252244	0	0	0	0	0	0.621	0	0.379	0.748
COL5A1	COL6A3	990434	981609	ENSP00000360882	ENSP00000295550	0	0	0	0.606	0.445	0	0.9	0.515	0.952
VWF	APOB	978701	977017	ENSP00000261405	ENSP00000233242	0	0	0	0	0	0	0	0.467	0.467
PLAU	CD44	990631	980495	ENSP00000361850	ENSP00000278385	0	0	0	0	0.118	0	0	0.508	0.536
APOA2	HP	989579	988021	ENSP00000356969	ENSP00000348170	0	0	0	0	0.264	0	0	0.424	0.548
F2	IGFBP1	983286	980368	ENSP00000308541	ENSP00000275525	0	0	0	0	0.678	0	0	0.307	0.761
CDH1	PVRL2	978794	977865	ENSP00000261769	ENSP00000252483	0	0	0	0	0	0	0	0.418	0.418
AMBP	APOB	979549	977017	ENSP00000265132	ENSP00000233242	0	0	0	0	0.779	0	0	0.177	0.806
TXN	ALB	991017	981665	ENSP00000363641	ENSP00000295897	0	0	0	0	0	0	0	0.907	0.907
PTPRC	CSF1R	989454	980974	ENSP00000356346	ENSP00000286301	0	0	0	0	0.124	0	0	0.425	0.462
MUC5B	CD44	997803	980495	ENSP00000415793	ENSP00000278385	0	0	0	0	0	0	0	0.401	0.401
AHSG	AMBP	995381	979549	ENSP00000393887	ENSP00000265132	0	0	0	0	0.902	0	0	0.377	0.934
SPINK5	APOA1	988770	977122	ENSP00000352936	ENSP00000236850	0	0	0	0	0	0	0	0.61	0.609
SERPINF2	CLU	984765	984035	ENSP00000321853	ENSP00000315130	0	0	0	0	0	0	0.9	0.308	0.926
MBP	TYRO3	988032	979256	ENSP00000348273	ENSP00000263798	0	0	0	0	0	0	0	0.513	0.513
AGRN	CSPG4	991989	983791	ENSP00000368678	ENSP00000312506	0	0	0	0.398	0	0	0.9	0	0.899
LTBP1	FBN1	987780	985164	ENSP00000346467	ENSP00000325527	0	0	0	0.803	0.148	0.621	0	0.584	0.693
TF	CTSD	979511	977119	ENSP00000264998	ENSP00000236671	0	0	0	0	0	0	0	0.89	0.89
COL18A1	CD44	988745	980495	ENSP00000352798	ENSP00000278385	0	0	0	0	0	0	0	0.425	0.424
CILP2	CELSR2	981282	980095	ENSP00000291495	ENSP00000271332	0	0	0	0	0	0	0	0.424	0.424
GSN	APOA4	990874	988386	ENSP00000362924	ENSP00000350425	0	0	0	0	0	0	0.9	0.24	0.918
IGHG1	ALB	993075	981665	ENSP00000374990	ENSP00000295897	0	0	0	0	0	0.302	0	0.2	0.404
GAS6	APP	985907	980902	ENSP00000331831	ENSP00000284981	0	0	0	0	0	0	0.9	0.077	0.901
F2	FGB	983286	982976	ENSP00000308541	ENSP00000306099	0	0	0	0	0.344	0.959	0.9	0.658	0.998
COL15A1	COL6A1	991112	989197	ENSP00000364140	ENSP00000355180	0	0	0	0	0.116	0	0.9	0.318	0.931
COL4A6	COL11A1	990518	988488	ENSP00000361290	ENSP00000351163	0	0	0.509	0.854	0	0	0.9	0.121	0.907
THBD	PLG	991530	983339	ENSP00000366307	ENSP00000308938	0	0	0	0	0	0	0	0.752	0.752
IGFBP3	KLK3	992347	983954	ENSP00000370473	ENSP00000314151	0	0	0	0	0	0.621	0	0.65	0.858
A2M	HPX	984997	979700	ENSP00000323929	ENSP00000265983	0	0	0	0	0.118	0	0	0.505	0.534
ANXA2	CTSB	987719	987186	ENSP00000346032	ENSP00000342070	0	0	0	0	0	0.621	0	0.367	0.743
CDH1	APC	978794	978275	ENSP00000261769	ENSP00000257430	0	0	0	0	0	0	0	0.67	0.669
RNASE1	PLG	987470	983339	ENSP00000344193	ENSP00000308938	0	0	0	0	0	0	0	0.514	0.514
COL5A1	THBS1	990434	978566	ENSP00000360882	ENSP00000260356	0	0	0	0	0	0.846	0	0.164	0.862
DSP	CDH2	992080	979959	ENSP00000369129	ENSP00000269141	0	0	0	0	0	0	0	0.611	0.611
NID1	VTN	979341	976729	ENSP00000264187	ENSP00000226218	0	0	0	0	0	0	0	0.645	0.645
COL11A1	COL1A1	988488	976714	ENSP00000351163	ENSP00000225964	0	0	0.525	0.916	0.413	0	0.9	0.507	0.942
COL18A1	PRSS1	988745	983308	ENSP00000352798	ENSP00000308720	0	0	0	0	0	0	0.9	0.077	0.901
CSF1	CSF1R	985364	980974	ENSP00000327513	ENSP00000286301	0	0	0	0	0	0.955	0.9	0.787	0.998
LCN2	PGLYRP1	980457	975727	ENSP00000277480	ENSP00000008938	0	0	0	0	0.24	0	0	0.268	0.406
A2M	APP	984997	980902	ENSP00000323929	ENSP00000284981	0	0	0	0	0	0.642	0.9	0.341	0.973
MME	ACE	988880	981253	ENSP00000353679	ENSP00000290866	0	0	0	0	0	0	0	0.84	0.839
HSPG2	FBLN1	991052	985859	ENSP00000363827	ENSP00000331544	0	0	0	0.488	0	0.62	0	0.133	0.634
A2M	ITIH4	984997	979712	ENSP00000323929	ENSP00000266041	0	0	0	0	0.078	0	0	0.411	0.42
TTN	SLURP1	988054	977531	ENSP00000348444	ENSP00000246515	0	0	0	0	0	0	0	0.578	0.577
IGF2R	PLG	988216	983339	ENSP00000349437	ENSP00000308938	0	0	0	0	0	0	0	0.425	0.425
COL4A1	CTGF	991286	989576	ENSP00000364979	ENSP00000356954	0	0	0	0	0.16	0	0	0.341	0.409
DPP7	DPP4	990386	988888	ENSP00000360635	ENSP00000353731	0	0	0	0	0	0	0	0.652	0.651
PVR	VTN	996280	976729	ENSP00000402060	ENSP00000226218	0	0	0	0	0	0.621	0	0.319	0.724
ACPP	TF	984890	979511	ENSP00000323036	ENSP00000264998	0	0	0	0	0	0	0	0.433	0.433
CDH2	APC2	979959	977027	ENSP00000269141	ENSP00000233607	0	0	0	0	0	0	0.72	0	0.72
NID1	CDH1	979341	978794	ENSP00000264187	ENSP00000261769	0	0	0	0	0	0	0	0.413	0.413
CD248	ISLR	983234	977705	ENSP00000308117	ENSP00000249842	0	0	0	0	0.414	0	0	0	0.414
PLAU	THBS1	990631	978566	ENSP00000361850	ENSP00000260356	0	0	0	0	0	0	0	0.885	0.885
TF	LRP2	979511	979259	ENSP00000264998	ENSP00000263816	0	0	0	0	0	0	0	0.463	0.462
CPE	CHGA	994489	976223	ENSP00000386104	ENSP00000216492	0	0	0	0	0	0	0	0.563	0.563
LAMP1	GRN	986107	975801	ENSP00000333298	ENSP00000053867	0	0	0	0	0.42	0	0	0.087	0.435
HSPG2	NID1	991052	979341	ENSP00000363827	ENSP00000264187	0	0	0	0.44	0.13	0.836	0	0.624	0.898
GP6	VWF	983320	978701	ENSP00000308782	ENSP00000261405	0	0	0	0	0	0	0	0.67	0.669
COL4A3	COL6A3	993597	981609	ENSP00000379823	ENSP00000295550	0	0	0	0.608	0	0	0.9	0.389	0.913
MUC6	MUC1	996812	986750	ENSP00000406861	ENSP00000338983	0	0	0	0	0	0	0.9	0.789	0.977
OSCAR	CSF1	988724	985364	ENSP00000352671	ENSP00000327513	0	0	0	0	0	0	0	0.657	0.657
PLG	PCOLCE	983339	976600	ENSP00000308938	ENSP00000223061	0	0	0	0	0	0.621	0	0	0.621
SERPINC1	IGFBP1	989526	980368	ENSP00000356671	ENSP00000275525	0	0	0	0	0.577	0	0	0.105	0.595
ALB	APOE	981665	977866	ENSP00000295897	ENSP00000252486	0	0	0	0	0	0.717	0	0.752	0.925
TNXB	C4A	997864	992691	ENSP00000416259	ENSP00000372815	0	0	0	0	0	0	0	0.578	0.577
NCAM1	THY1	984374	980852	ENSP00000318472	ENSP00000284240	0	0	0	0	0	0	0	0.461	0.461
LPA	APOA1	984691	977122	ENSP00000321334	ENSP00000236850	0	0	0	0	0	0	0	0.92	0.919
PLG	MEP1A	983339	976928	ENSP00000308938	ENSP00000230588	0	0	0	0	0	0.621	0	0	0.621
COL4A2	GP6	988874	983320	ENSP00000353654	ENSP00000308782	0	0	0	0	0	0	0.8	0	0.8
COL7A1	THBS1	985981	978566	ENSP00000332371	ENSP00000260356	0	0	0	0	0	0.621	0	0.171	0.664
COL28A1	COL1A1	994029	976714	ENSP00000382356	ENSP00000225964	0	0	0.517	0.822	0	0	0.9	0.57	0.917
COL5A1	COL5A3	990434	979475	ENSP00000360882	ENSP00000264828	0	0	0.524	0.949	0.109	0.999	0.9	0.778	0.999
PRNP	NCAM1	992007	984374	ENSP00000368748	ENSP00000318472	0	0	0	0	0	0.682	0.9	0.831	0.993
APOE	MPO	977866	976656	ENSP00000252486	ENSP00000225275	0	0	0	0	0	0	0	0.503	0.502
PLAU	NID1	990631	979341	ENSP00000361850	ENSP00000264187	0	0	0	0	0	0.621	0	0.374	0.746
IFI30	CD44	994383	980495	ENSP00000384886	ENSP00000278385	0	0	0	0	0.123	0	0.9	0.087	0.908
CTGF	ACE	989576	981253	ENSP00000356954	ENSP00000290866	0	0	0	0	0	0	0	0.896	0.896
HSPG2	CD44	991052	980495	ENSP00000363827	ENSP00000278385	0	0	0	0	0	0	0	0.429	0.429
COL28A1	COL4A6	994029	990518	ENSP00000382356	ENSP00000361290	0	0	0.359	0.796	0	0	0.9	0	0.906
CTGF	EGF	989576	979559	ENSP00000356954	ENSP00000265171	0	0	0	0	0	0	0	0.43	0.43
PLG	VCAM1	983339	981518	ENSP00000308938	ENSP00000294728	0	0	0	0	0	0	0	0.503	0.502
IFI30	B2M	994383	987000	ENSP00000384886	ENSP00000340858	0	0	0	0	0.147	0	0.9	0.16	0.918
DDR1	CSF1R	995053	980974	ENSP00000390877	ENSP00000286301	0	0	0	0	0	0	0	0.818	0.818
RNASE1	ALB	987470	981665	ENSP00000344193	ENSP00000295897	0	0	0	0	0	0	0	0.789	0.788
COL28A1	COL18A1	994029	988745	ENSP00000382356	ENSP00000352798	0	0	0.432	0.799	0	0	0.9	0	0.907
EGF	CTSD	979559	977119	ENSP00000265171	ENSP00000236671	0	0	0	0	0	0	0	0.41	0.409
AHSG	A2M	995381	984997	ENSP00000393887	ENSP00000323929	0	0	0	0	0.121	0	0	0.424	0.46
FN1	FBLN1	987830	985859	ENSP00000346839	ENSP00000331544	0	0	0	0	0	0.678	0	0.885	0.96
F2	ALB	983286	981665	ENSP00000308541	ENSP00000295897	0	0	0	0	0.355	0.302	0	0.804	0.899
ALB	KRT1	981665	977850	ENSP00000295897	ENSP00000252244	0	0	0	0	0	0.302	0	0.34	0.508
C3	C5	977490	976632	ENSP00000245907	ENSP00000223642	0	0	0	0.834	0	0.621	0.9	0.513	0.962
COL18A1	ALB	988745	981665	ENSP00000352798	ENSP00000295897	0	0	0	0	0	0	0	0.428	0.428
CD44	TF	980495	979511	ENSP00000278385	ENSP00000264998	0	0	0	0	0	0	0	0.43	0.43
APOA2	HRG	989579	976976	ENSP00000356969	ENSP00000232003	0	0	0	0	0.484	0	0	0.148	0.53
PRNP	SPARCL1	992007	980751	ENSP00000368748	ENSP00000282470	0	0	0	0	0	0.676	0	0	0.676
GC	HRG	980262	976976	ENSP00000273951	ENSP00000232003	0	0	0	0	0.36	0	0	0.34	0.549
ALB	CSF1R	981665	980974	ENSP00000295897	ENSP00000286301	0	0	0	0	0	0	0	0.424	0.424
A2M	RASGRF2	984997	979535	ENSP00000323929	ENSP00000265080	0	0	0	0	0	0	0.9	0	0.899
AGT	MBP	989305	988032	ENSP00000355627	ENSP00000348273	0	0	0	0	0	0	0	0.403	0.403
TF	C3	979511	977490	ENSP00000264998	ENSP00000245907	0	0	0	0	0	0	0	0.536	0.536
PI16	KLK3	990847	983954	ENSP00000362778	ENSP00000314151	0	0	0	0	0	0	0	0.529	0.529
FGFR2	CDH2	997194	979959	ENSP00000410294	ENSP00000269141	0	0	0	0	0	0	0	0.891	0.891
CST3	APOA4	991494	988386	ENSP00000366124	ENSP00000350425	0	0	0	0	0	0	0.9	0.164	0.91
RBP4	GC	990366	980262	ENSP00000360519	ENSP00000273951	0	0	0	0	0.36	0	0	0.412	0.598
KLK3	SERPINA3	983954	978851	ENSP00000314151	ENSP00000261981	0	0	0	0	0	0.621	0	0.065	0.621
CHL1	COMP	978208	976540	ENSP00000256509	ENSP00000222271	0	0	0	0	0	0	0	0.463	0.462
PLG	APOH	983339	976037	ENSP00000308938	ENSP00000205948	0	0	0	0	0.274	0.621	0	0.379	0.805
COL14A1	COL6A3	981970	981609	ENSP00000297848	ENSP00000295550	0	0	0	0.669	0.13	0	0.9	0.134	0.909
KNG1	ANXA1	979518	978277	ENSP00000265023	ENSP00000257497	0	0	0	0	0	0	0.9	0.22	0.916
FCGR3A	GP6	989573	983320	ENSP00000356946	ENSP00000308782	0	0	0	0	0	0.621	0	0	0.621
A2M	LCAT	984997	979296	ENSP00000323929	ENSP00000264005	0	0	0	0	0	0.621	0	0.164	0.661
AHSG	GPC3	995381	990238	ENSP00000393887	ENSP00000359854	0	0	0	0	0.626	0	0	0	0.625
COL6A3	THY1	981609	980852	ENSP00000295550	ENSP00000284240	0	0	0	0	0.411	0	0	0.079	0.421
PRSS8	CDH1	984517	978794	ENSP00000319730	ENSP00000261769	0	0	0	0	0.324	0	0	0.823	0.872
CST3	APOE	991494	977866	ENSP00000366124	ENSP00000252486	0	0	0	0	0	0	0	0.502	0.502
FN1	CTSD	987830	977119	ENSP00000346839	ENSP00000236671	0	0	0	0	0	0.621	0	0.469	0.785
ITIH2	SERPINA7	988490	985601	ENSP00000351190	ENSP00000329374	0	0	0	0	0.504	0	0	0	0.504
DPP4	CPAMD8	988888	981278	ENSP00000353731	ENSP00000291440	0	0	0	0	0	0.621	0	0	0.621
COL4A1	COL15A1	991286	991112	ENSP00000364979	ENSP00000364140	0	0	0.301	0.751	0.276	0	0.9	0.341	0.932
PTPN13	EPHB2	995476	991039	ENSP00000394794	ENSP00000363763	0	0	0	0	0	0	0.9	0.297	0.924
S100A8	CD14	989737	982769	ENSP00000357721	ENSP00000304236	0	0	0	0	0.483	0	0	0.183	0.549
CP	MPO	979423	976656	ENSP00000264613	ENSP00000225275	0	0	0	0	0	0.621	0	0.43	0.769
HPX	VTN	979700	976729	ENSP00000265983	ENSP00000226218	0	0	0	0.573	0.409	0	0	0.516	0.531
THBS1	SDC1	978566	978042	ENSP00000260356	ENSP00000254351	0	0	0	0	0	0	0.8	0.373	0.866
PROM1	IGFBP3	997773	992347	ENSP00000415481	ENSP00000370473	0	0	0	0	0	0	0	0.822	0.822
GPC4	GPC1	990240	979310	ENSP00000359864	ENSP00000264039	0	0	0	0.924	0	0	0.9	0.795	0.905
PROM1	CD44	997773	980495	ENSP00000415481	ENSP00000278385	0	0	0	0	0	0	0	0.752	0.752
RBP4	LCAT	990366	979296	ENSP00000360519	ENSP00000264005	0	0	0	0	0.064	0	0	0.576	0.576
NRP1	EGF	979597	979559	ENSP00000265371	ENSP00000265171	0	0	0	0	0	0	0	0.846	0.846
MPO	COMP	976656	976540	ENSP00000225275	ENSP00000222271	0	0	0	0	0	0	0	0.498	0.497
EGF	TSG101	979559	977825	ENSP00000265171	ENSP00000251968	0	0	0	0	0	0	0.9	0.308	0.926
COL6A1	GP6	989197	983320	ENSP00000355180	ENSP00000308782	0	0	0	0	0	0	0.8	0	0.8
FN1	MEP1A	987830	976928	ENSP00000346839	ENSP00000230588	0	0	0	0	0	0.621	0	0	0.621
GC	C3	980262	977490	ENSP00000273951	ENSP00000245907	0	0	0	0	0	0.621	0	0.426	0.767
COL28A1	COL12A1	994029	985129	ENSP00000382356	ENSP00000325146	0	0	0	0.681	0	0	0.9	0	0.899
FN1	VTN	987830	976729	ENSP00000346839	ENSP00000226218	0	0	0	0	0	0	0	0.971	0.971
COL5A1	CDH11	990434	979910	ENSP00000360882	ENSP00000268603	0	0	0	0	0.352	0	0	0.203	0.448
RNASE1	CSF1R	987470	980974	ENSP00000344193	ENSP00000286301	0	0	0	0	0.552	0	0	0.2	0.617
APOA4	SDC1	988386	978042	ENSP00000350425	ENSP00000254351	0	0	0	0	0	0	0.9	0	0.899
FN1	CTSB	987830	987186	ENSP00000346839	ENSP00000342070	0	0	0	0	0	0	0	0.433	0.433
LPA	LRP2	984691	979259	ENSP00000321334	ENSP00000263816	0	0	0	0	0	0.621	0	0.379	0.748
CTSB	NPC2	987186	977177	ENSP00000342070	ENSP00000238633	0	0	0	0	0.403	0	0	0.175	0.474
COL6A1	PCOLCE	989197	976600	ENSP00000355180	ENSP00000223061	0	0	0	0	0.379	0	0	0.197	0.468
COL4A3	COL12A1	993597	985129	ENSP00000379823	ENSP00000325146	0	0	0	0	0	0	0.9	0	0.899
A2M	APOA1	984997	977122	ENSP00000323929	ENSP00000236850	0	0	0	0	0.105	0	0.9	0.504	0.949
EPHB6	EFNB1	993301	976027	ENSP00000376684	ENSP00000204961	0	0	0	0	0	0.923	0.8	0.612	0.993
ITIH2	FGA	988490	983008	ENSP00000351190	ENSP00000306361	0	0	0	0	0.641	0	0	0.212	0.698
SERPINA1	APOA1	988002	977122	ENSP00000348068	ENSP00000236850	0	0	0	0	0.328	0	0	0.195	0.422
SERPINA7	APOA1	985601	977122	ENSP00000329374	ENSP00000236850	0	0	0	0	0.442	0	0	0.253	0.555
GPC1	SDC1	979310	978042	ENSP00000264039	ENSP00000254351	0	0	0	0	0	0	0.9	0.66	0.963
CLU	KNG1	984035	979518	ENSP00000315130	ENSP00000265023	0	0	0	0	0	0	0.9	0.145	0.908
SDCBP	EFNB1	978545	976027	ENSP00000260130	ENSP00000204961	0	0	0	0	0	0.634	0	0	0.634
COL5A1	PCOLCE	990434	976600	ENSP00000360882	ENSP00000223061	0	0	0	0	0.366	0	0	0.133	0.413
HSPG2	APP	991052	980902	ENSP00000363827	ENSP00000284981	0	0	0	0	0	0.62	0.9	0.133	0.962
KNG1	C5	979518	976632	ENSP00000265023	ENSP00000223642	0	0	0	0	0.068	0	0.9	0.086	0.902
GPC3	APOA1	990238	977122	ENSP00000359854	ENSP00000236850	0	0	0	0	0.491	0	0	0.154	0.54
S100A9	CD14	989739	982769	ENSP00000357727	ENSP00000304236	0	0	0	0	0.521	0	0	0.15	0.565
FAT4	LAMC1	993407	978364	ENSP00000377862	ENSP00000258341	0	0	0	0.415	0	0	0	0.675	0.421
COL4A6	SDC1	990518	978042	ENSP00000361290	ENSP00000254351	0	0	0	0	0	0	0.8	0	0.8
C1RL	HPX	979748	979700	ENSP00000266542	ENSP00000265983	0	0	0	0	0	0	0	0.528	0.528
FN1	COL7A1	987830	985981	ENSP00000346839	ENSP00000332371	0	0	0	0.533	0	0.845	0	0.899	0.91
ALB	DNASE1	981665	977562	ENSP00000295897	ENSP00000246949	0	0	0	0	0	0	0	0.563	0.563
AGT	AMBP	989305	979549	ENSP00000355627	ENSP00000265132	0	0	0	0	0.702	0	0	0.241	0.759
F2	C5	983286	976632	ENSP00000308541	ENSP00000223642	0	0	0	0	0.486	0	0	0	0.486
CALM3	SPARCL1	981274	980751	ENSP00000291295	ENSP00000282470	0	0	0	0	0	0	0	0.429	0.429
CSF1R	LYZ	980974	978673	ENSP00000286301	ENSP00000261267	0	0	0	0	0.203	0	0	0.341	0.439
ALB	C3	981665	977490	ENSP00000295897	ENSP00000245907	0	0	0	0	0.127	0	0	0.567	0.596
SERPINA1	A2M	988002	984997	ENSP00000348068	ENSP00000323929	0	0	0	0	0	0	0.9	0.75	0.973
SLURP1	ARSA	977531	976161	ENSP00000246515	ENSP00000216124	0	0	0	0	0	0	0	0.654	0.653
PLG	THBS1	983339	978566	ENSP00000308938	ENSP00000260356	0	0	0	0	0	0.846	0	0.484	0.915
CD55	THY1	984153	980852	ENSP00000316333	ENSP00000284240	0	0	0	0	0	0	0	0.43	0.43
APP	EGF	980902	979559	ENSP00000284981	ENSP00000265171	0	0	0	0	0	0	0.9	0.305	0.925
LCAT	PLA2G15	979296	976368	ENSP00000264005	ENSP00000219345	0	0	0	0.933	0	0	0.9	0.236	0.901
MUC5B	TFF1	997803	981285	ENSP00000415793	ENSP00000291527	0	0	0	0	0.148	0	0	0.907	0.915
FN1	CALM3	987830	981274	ENSP00000346839	ENSP00000291295	0	0	0	0	0	0	0	0.505	0.505
COL6A3	CD44	981609	980495	ENSP00000295550	ENSP00000278385	0	0	0	0	0	0	0.8	0.121	0.812
C5	APOH	976632	976037	ENSP00000223642	ENSP00000205948	0	0	0	0	0.416	0	0	0.161	0.478
COL4A6	GP6	990518	983320	ENSP00000361290	ENSP00000308782	0	0	0	0	0	0	0.8	0	0.8
APP	C5	980902	976632	ENSP00000284981	ENSP00000223642	0	0	0	0	0	0	0.9	0	0.899
CD55	EGF	984153	979559	ENSP00000316333	ENSP00000265171	0	0	0	0	0	0	0	0.854	0.854
CDH2	CDH13	979959	979913	ENSP00000269141	ENSP00000268613	0	0	0	0.912	0.107	0	0.9	0.419	0.907
IGF2	IGFBP1	986678	980368	ENSP00000338297	ENSP00000275525	0	0	0	0	0.151	0.621	0.9	0.658	0.986
FGB	ALB	982976	981665	ENSP00000306099	ENSP00000295897	0	0	0	0	0.68	0	0	0.243	0.741
RBP4	APOA1	990366	977122	ENSP00000360519	ENSP00000236850	0	0	0	0	0.587	0	0	0.34	0.709
EPHB2	SDCBP	991039	978545	ENSP00000363763	ENSP00000260130	0	0	0	0	0	0.619	0	0	0.619
HPX	KNG1	979700	979518	ENSP00000265983	ENSP00000265023	0	0	0	0	0.296	0	0	0.273	0.453
CD84	PTPRC	989595	989454	ENSP00000357033	ENSP00000356346	0	0	0	0	0.38	0	0	0.18	0.457
SERPINA5	ALB	986093	981665	ENSP00000333203	ENSP00000295897	0	0	0	0	0.138	0	0	0.562	0.597
IGF2	EGF	986678	979559	ENSP00000338297	ENSP00000265171	0	0	0	0	0	0	0	0.508	0.508
SERPINA5	PLG	986093	983339	ENSP00000333203	ENSP00000308938	0	0	0	0	0	0	0	0.504	0.504
MMRN2	VWF	990482	978701	ENSP00000361097	ENSP00000261405	0	0	0	0	0.397	0	0	0.082	0.409
PLG	CLEC3B	983339	981717	ENSP00000308938	ENSP00000296130	0	0	0	0	0	0.621	0	0.38	0.749
GSN	CA2	990874	980926	ENSP00000362924	ENSP00000285379	0	0	0	0	0	0	0	0.465	0.465
PTPRC	ALB	989454	981665	ENSP00000356346	ENSP00000295897	0	0	0	0	0	0	0	0.614	0.613
HPX	C3	979700	977490	ENSP00000265983	ENSP00000245907	0	0	0	0	0.097	0	0	0.469	0.488
PRNP	GPC1	992007	979310	ENSP00000368748	ENSP00000264039	0	0	0	0	0	0	0.9	0.187	0.913
IGF2	PLG	986678	983339	ENSP00000338297	ENSP00000308938	0	0	0	0	0	0.621	0.9	0.306	0.97
PLAU	VWF	990631	978701	ENSP00000361850	ENSP00000261405	0	0	0	0	0	0	0	0.43	0.43
CFI	C3	993429	977490	ENSP00000378130	ENSP00000245907	0	0	0	0	0.177	0.937	0.9	0.676	0.997
REG3A	REG1A	982777	977039	ENSP00000304311	ENSP00000233735	0	0	0	0.933	0.669	0.621	0	0.893	0.874
PSAP	CTSB	993461	987186	ENSP00000378394	ENSP00000342070	0	0	0	0	0.316	0	0	0.285	0.478
CD44	GPC1	980495	979310	ENSP00000278385	ENSP00000264039	0	0	0	0	0	0	0	0.562	0.562
GPC3	APOH	990238	976037	ENSP00000359854	ENSP00000205948	0	0	0	0	0.521	0	0	0.065	0.522
PLG	APOE	983339	977866	ENSP00000308938	ENSP00000252486	0	0	0	0	0	0	0	0.562	0.562
THBD	HRG	991530	976976	ENSP00000366307	ENSP00000232003	0	0	0	0	0	0	0	0.463	0.462
AHSG	TF	995381	979511	ENSP00000393887	ENSP00000264998	0	0	0	0	0.649	0	0	0.429	0.786
PTGDS	KNG1	990400	979518	ENSP00000360687	ENSP00000265023	0	0	0	0	0	0	0	0.47	0.469
TFF1	CTSD	981285	977119	ENSP00000291527	ENSP00000236671	0	0	0	0	0	0	0	0.429	0.429
CFH	C3	989466	977490	ENSP00000356399	ENSP00000245907	0	0	0	0	0	0.997	0.9	0.675	0.999
MUC5B	MUC1	997803	986750	ENSP00000415793	ENSP00000338983	0	0	0	0	0	0	0.9	0.79	0.977
ACE	SERPING1	981253	980496	ENSP00000290866	ENSP00000278407	0	0	0	0	0	0	0	0.464	0.463
MME	ALB	988880	981665	ENSP00000353679	ENSP00000295897	0	0	0	0	0	0	0	0.43	0.43
COL7A1	COL1A1	985981	976714	ENSP00000332371	ENSP00000225964	0	0	0	0	0	0.619	0.9	0.521	0.979
CD14	LTF	982769	976972	ENSP00000304236	ENSP00000231751	0	0	0	0	0	0.621	0	0.18	0.668
APP	SERPINA3	980902	978851	ENSP00000284981	ENSP00000261981	0	0	0	0	0	0.621	0	0.076	0.626
IFI30	GRN	994383	975801	ENSP00000384886	ENSP00000053867	0	0	0	0	0.678	0	0	0.109	0.694
S100A9	LYZ	989739	978673	ENSP00000357727	ENSP00000261267	0	0	0	0	0.324	0	0	0.468	0.616
A2M	SERPING1	984997	980496	ENSP00000323929	ENSP00000278407	0	0	0	0	0	0	0.9	0.517	0.948
CD59	C9	986907	979183	ENSP00000340210	ENSP00000263408	0	0	0	0	0	0.846	0.8	0.201	0.972
COL4A3	COL4A2	993597	988874	ENSP00000379823	ENSP00000353654	0	0	0.525	0.917	0	0	0.9	0.718	0.909
PLG	SERPING1	983339	980496	ENSP00000308938	ENSP00000278407	0	0	0	0	0	0.621	0.9	0.378	0.973
L1CAM	CDH2	990051	979959	ENSP00000359074	ENSP00000269141	0	0	0	0	0	0	0	0.466	0.466
GPC4	CSPG4	990240	983791	ENSP00000359864	ENSP00000312506	0	0	0	0	0	0	0.9	0	0.899
ALB	THY1	981665	980852	ENSP00000295897	ENSP00000284240	0	0	0	0	0	0	0	0.429	0.429
LPA	TF	984691	979511	ENSP00000321334	ENSP00000264998	0	0	0	0	0	0	0	0.429	0.429
RNASE1	TF	987470	979511	ENSP00000344193	ENSP00000264998	0	0	0	0	0	0	0	0.466	0.466
THBD	PLAU	991530	990631	ENSP00000366307	ENSP00000361850	0	0	0	0	0	0	0	0.469	0.469
ALB	CDH1	981665	978794	ENSP00000295897	ENSP00000261769	0	0	0	0	0	0	0	0.612	0.611
DPT	ISLR	989545	977705	ENSP00000356791	ENSP00000249842	0	0	0	0	0.455	0	0	0	0.456
IGFBP3	CD44	992347	980495	ENSP00000370473	ENSP00000278385	0	0	0	0	0	0.621	0	0.309	0.72
COL4A2	COL1A1	988874	976714	ENSP00000353654	ENSP00000225964	0	0	0	0.877	0.344	0	0.9	0.33	0.932
CTGF	IGFBP7	989576	981627	ENSP00000356954	ENSP00000295666	0	0	0	0	0.159	0	0	0.61	0.649
SERPINC1	CD44	989526	980495	ENSP00000356671	ENSP00000278385	0	0	0	0	0	0	0	0.428	0.428
MGAM	DPP4	992861	988888	ENSP00000373973	ENSP00000353731	0	0	0	0	0	0	0	0.51	0.51
COL5A1	COL18A1	990434	988745	ENSP00000360882	ENSP00000352798	0	0	0.521	0.775	0.107	0	0.9	0.229	0.918
AGT	EGF	989305	979559	ENSP00000355627	ENSP00000265171	0	0	0	0	0	0	0	0.493	0.493
FGA	NID1	983008	979341	ENSP00000306361	ENSP00000264187	0	0	0	0	0	0.621	0	0	0.621
A2M	SERPINF1	984997	978068	ENSP00000323929	ENSP00000254722	0	0	0	0	0.415	0	0	0.178	0.486
COL28A1	COL4A1	994029	991286	ENSP00000382356	ENSP00000364979	0	0	0.388	0.815	0	0	0.9	0	0.906
CALM3	TYRO3	981274	979256	ENSP00000291295	ENSP00000263798	0	0	0	0	0	0	0	0.61	0.609
SERPINA5	SERPINA3	986093	978851	ENSP00000333203	ENSP00000261981	0	0	0.525	0.921	0.408	0	0	0.286	0.441
LYZ	MPO	978673	976656	ENSP00000261267	ENSP00000225275	0	0	0	0	0	0	0	0.751	0.75
APP	CTSD	980902	977119	ENSP00000284981	ENSP00000236671	0	0	0	0	0	0.846	0	0.333	0.89
ALB	CTSD	981665	977119	ENSP00000295897	ENSP00000236671	0	0	0	0	0	0	0	0.541	0.54
CD7	ALB	983729	981665	ENSP00000312027	ENSP00000295897	0	0	0	0	0	0	0	0.411	0.411
LYZ	APOA1	978673	977122	ENSP00000261267	ENSP00000236850	0	0	0	0	0	0	0.9	0.41	0.937
ESAM	MADCAM1	980542	976103	ENSP00000278927	ENSP00000215637	0	0	0	0	0	0	0	0.432	0.432
COL5A1	GP6	990434	983320	ENSP00000360882	ENSP00000308782	0	0	0	0	0	0	0.8	0	0.8
COL28A1	COL14A1	994029	981970	ENSP00000382356	ENSP00000297848	0	0	0	0.676	0	0	0.9	0	0.899
FN1	ANPEP	987830	982231	ENSP00000346839	ENSP00000300060	0	0	0	0	0	0	0	0.829	0.829
APP	LYZ	980902	978673	ENSP00000284981	ENSP00000261267	0	0	0	0	0	0	0.9	0.309	0.926
COL5A1	COL4A2	990434	988874	ENSP00000360882	ENSP00000353654	0	0	0.518	0.853	0.272	0	0.9	0.164	0.928
ALB	VCAM1	981665	981518	ENSP00000295897	ENSP00000294728	0	0	0	0	0	0	0	0.926	0.926
ALB	APOB	981665	977017	ENSP00000295897	ENSP00000233242	0	0	0	0	0.546	0	0	0.752	0.88
SORL1	APOE	978549	977866	ENSP00000260197	ENSP00000252486	0	0	0	0	0	0	0	0.51	0.51
ACPP	CSF1R	984890	980974	ENSP00000323036	ENSP00000286301	0	0	0	0	0	0	0	0.481	0.48
COL7A1	LAMC1	985981	978364	ENSP00000332371	ENSP00000258341	0	0	0	0	0	0	0	0.529	0.529
GPC3	DLK1	990238	986919	ENSP00000359854	ENSP00000340292	0	0	0	0	0.501	0	0	0.187	0.567
ITIH2	F2	988490	983286	ENSP00000351190	ENSP00000308541	0	0	0	0	0.606	0	0	0	0.606
ALB	AKR1B1	981665	980955	ENSP00000295897	ENSP00000285930	0	0	0	0	0	0	0	0.535	0.534
IFI30	NPC2	994383	977177	ENSP00000384886	ENSP00000238633	0	0	0	0	0.441	0	0	0	0.441
CLU	GC	984035	980262	ENSP00000315130	ENSP00000273951	0	0	0	0	0	0	0	0.401	0.401
AKR1B1	GLA	980955	976332	ENSP00000285930	ENSP00000218516	0	0	0	0	0	0	0.9	0	0.899
AGRN	DAG1	991989	983783	ENSP00000368678	ENSP00000312435	0	0	0	0	0	0.812	0.8	0.632	0.984
PVRL4	PVRL1	989587	979302	ENSP00000356991	ENSP00000264025	0	0	0	0.774	0	0.792	0.8	0.94	0.965
VCAM1	VTN	981518	976729	ENSP00000294728	ENSP00000226218	0	0	0	0	0	0	0	0.535	0.534
HSPG2	DAG1	991052	983783	ENSP00000363827	ENSP00000312435	0	0	0	0	0.074	0.391	0.8	0.267	0.899
AHSG	CP	995381	979423	ENSP00000393887	ENSP00000264613	0	0	0	0	0.148	0	0	0.379	0.435
PTPRJ	SDCBP	996060	978545	ENSP00000400010	ENSP00000260130	0	0	0	0	0	0.621	0	0	0.621
APOD	LCAT	987611	979296	ENSP00000345179	ENSP00000264005	0	0	0	0	0	0	0	0.61	0.609
COL4A1	COL18A1	991286	988745	ENSP00000364979	ENSP00000352798	0	0	0.486	0	0.103	0	0.9	0.461	0.969
CLU	ALB	984035	981665	ENSP00000315130	ENSP00000295897	0	0	0	0	0	0	0.9	0.374	0.933
DLK1	GRN	986919	975801	ENSP00000340292	ENSP00000053867	0	0	0	0.591	0	0.621	0	0.079	0.623
TXN	LYZ	991017	978673	ENSP00000363641	ENSP00000261267	0	0	0	0	0	0	0	0.463	0.462
ITIH2	APOH	988490	976037	ENSP00000351190	ENSP00000205948	0	0	0	0	0.783	0	0	0.318	0.842
CDH11	PDGFRB	979910	978803	ENSP00000268603	ENSP00000261799	0	0	0	0	0.416	0	0	0.12	0.451
ALB	LRP2	981665	979259	ENSP00000295897	ENSP00000263816	0	0	0	0	0	0.621	0	0.907	0.962
FBLN2	FBN1	994291	985164	ENSP00000384169	ENSP00000325527	0	0	0	0.725	0.16	0.846	0	0.9	0.896
HSPG2	FN1	991052	987830	ENSP00000363827	ENSP00000346839	0	0	0	0	0	0.62	0	0.305	0.718
RNASE2	ACE	982656	981253	ENSP00000303276	ENSP00000290866	0	0	0	0	0	0	0	0.498	0.497
APOA2	AGT	989579	989305	ENSP00000356969	ENSP00000355627	0	0	0	0	0.634	0	0	0.2	0.687
SPP1	CD44	993479	980495	ENSP00000378517	ENSP00000278385	0	0	0	0	0.161	0.621	0	0.916	0.969
APOA4	LPA	988386	984691	ENSP00000350425	ENSP00000321334	0	0	0	0	0	0	0	0.752	0.752
NCAM1	CD27	984374	979752	ENSP00000318472	ENSP00000266557	0	0	0	0	0	0	0	0.611	0.611
CADM1	CDH11	985654	979910	ENSP00000329797	ENSP00000268603	0	0	0	0	0	0	0	0.811	0.811
AMBP	APOH	979549	976037	ENSP00000265132	ENSP00000205948	0	0	0	0	0.889	0	0	0.29	0.916
LTF	MPO	976972	976656	ENSP00000231751	ENSP00000225275	0	0	0	0	0.159	0	0	0.788	0.809
COL4A1	COL14A1	991286	981970	ENSP00000364979	ENSP00000297848	0	0	0	0.586	0	0	0.9	0.071	0.9
KLK3	CDH1	983954	978794	ENSP00000314151	ENSP00000261769	0	0	0	0	0	0	0	0.469	0.469
CD44	ACTR3	980495	979138	ENSP00000278385	ENSP00000263238	0	0	0	0	0	0.619	0	0	0.619
CTSB	APLP2	987186	979203	ENSP00000342070	ENSP00000263574	0	0	0	0	0.124	0	0	0.469	0.503
PLAU	FGB	990631	982976	ENSP00000361850	ENSP00000306099	0	0	0	0	0	0	0.9	0.101	0.904
ALDOA	SERPING1	986512	980496	ENSP00000336927	ENSP00000278407	0	0	0	0	0	0	0.9	0	0.899
FGB	APOH	982976	976037	ENSP00000306099	ENSP00000205948	0	0	0	0	0.838	0	0	0.319	0.882
CFI	EFEMP1	993429	987932	ENSP00000378130	ENSP00000347596	0	0	0	0	0	0	0	0.423	0.423
TXN	PRG4	991017	989481	ENSP00000363641	ENSP00000356452	0	0	0	0	0	0	0	0.8	0.8
PTPRC	MPO	989454	976656	ENSP00000356346	ENSP00000225275	0	0	0	0	0	0	0	0.43	0.43
CD44	LAMC1	980495	978364	ENSP00000278385	ENSP00000258341	0	0	0	0	0	0	0.8	0.301	0.85
MBP	APP	988032	980902	ENSP00000348273	ENSP00000284981	0	0	0	0	0.154	0.606	0	0.22	0.704
CFB	C4A	994789	992691	ENSP00000388516	ENSP00000372815	0	0	0	0	0	0	0	0.462	0.462
RBP4	APOH	990366	976037	ENSP00000360519	ENSP00000205948	0	0	0	0	0.515	0	0	0.203	0.587
IGF2	ALB	986678	981665	ENSP00000338297	ENSP00000295897	0	0	0	0	0.109	0	0	0.412	0.44
HSPG2	GPC1	991052	979310	ENSP00000363827	ENSP00000264039	0	0	0	0	0	0	0.9	0.23	0.917
F2	APOE	983286	977866	ENSP00000308541	ENSP00000252486	0	0	0	0	0	0	0	0.428	0.428
HSPG2	SDC1	991052	978042	ENSP00000363827	ENSP00000254351	0	0	0	0	0	0	0.9	0.241	0.918
ALB	KNG1	981665	979518	ENSP00000295897	ENSP00000265023	0	0	0	0	0.266	0	0.9	0.751	0.979
GSN	APP	990874	980902	ENSP00000362924	ENSP00000284981	0	0	0	0	0	0.621	0.9	0.219	0.966
HP	GC	988021	980262	ENSP00000348170	ENSP00000273951	0	0	0	0	0.12	0	0	0.67	0.69
COL4A1	COL4A6	991286	990518	ENSP00000364979	ENSP00000361290	0	0	0.525	0.925	0	0	0.9	0.672	0.908
DLK1	AMBP	986919	979549	ENSP00000340292	ENSP00000265132	0	0	0	0	0.541	0	0	0	0.54
FN1	APP	987830	980902	ENSP00000346839	ENSP00000284981	0	0	0	0	0	0	0.9	0.273	0.922
AHSG	SERPINA1	995381	988002	ENSP00000393887	ENSP00000348068	0	0	0	0	0.306	0	0	0.26	0.451
COL4A1	COL1A1	991286	976714	ENSP00000364979	ENSP00000225964	0	0	0	0.886	0.343	0	0.9	0.54	0.933
THBD	FN1	991530	987830	ENSP00000366307	ENSP00000346839	0	0	0	0	0.069	0	0	0.425	0.429
HSPG2	GRN	991052	975801	ENSP00000363827	ENSP00000053867	0	0	0	0.49	0	0.621	0	0.127	0.634
IFI30	CD14	994383	982769	ENSP00000384886	ENSP00000304236	0	0	0	0	0.619	0	0	0	0.619
COL4A1	FN1	991286	987830	ENSP00000364979	ENSP00000346839	0	0	0	0	0.18	0.62	0	0.379	0.779
PLAU	LRP2	990631	979259	ENSP00000361850	ENSP00000263816	0	0	0	0	0	0.621	0	0.87	0.947
SERPINA5	AMBP	986093	979549	ENSP00000333203	ENSP00000265132	0	0	0	0	0.558	0	0	0.124	0.587
SERPINA7	FGA	985601	983008	ENSP00000329374	ENSP00000306361	0	0	0	0	0.535	0	0	0.07	0.538
SERPINA7	APOB	985601	977017	ENSP00000329374	ENSP00000233242	0	0	0	0	0.453	0	0	0.184	0.523
ANXA1	C3	978277	977490	ENSP00000257497	ENSP00000245907	0	0	0	0	0	0	0.9	0.184	0.912
COL4A6	COL14A1	990518	981970	ENSP00000361290	ENSP00000297848	0	0	0	0.572	0	0	0.9	0.105	0.901
COL18A1	THBS1	988745	978566	ENSP00000352798	ENSP00000260356	0	0	0	0.409	0	0.62	0	0.67	0.765
ALDOA	CLU	986512	984035	ENSP00000336927	ENSP00000315130	0	0	0	0	0	0	0.9	0.079	0.901
IGF2	WISP2	986678	975946	ENSP00000338297	ENSP00000190983	0	0	0	0	0	0.621	0	0.088	0.631
ALB	SDC1	981665	978042	ENSP00000295897	ENSP00000254351	0	0	0	0	0	0	0	0.418	0.418
L1CAM	CNTN1	990051	985176	ENSP00000359074	ENSP00000325660	0	0	0	0.803	0	0.621	0.9	0.139	0.96
DSP	DSC2	992080	980642	ENSP00000369129	ENSP00000280904	0	0	0	0	0	0	0	0.75	0.75
GAS6	KNG1	985907	979518	ENSP00000331831	ENSP00000265023	0	0	0	0	0	0	0.9	0.099	0.903
THBD	ACE	991530	981253	ENSP00000366307	ENSP00000290866	0	0	0	0	0	0	0	0.467	0.467
COL4A1	COL4A2	991286	988874	ENSP00000364979	ENSP00000353654	0	0	0.525	0.927	0.776	0.999	0.9	0.87	0.999
CEL	ALB	990490	981665	ENSP00000361151	ENSP00000295897	0	0	0	0	0	0	0	0.481	0.48
ALB	SOD1	981665	980033	ENSP00000295897	ENSP00000270142	0	0	0	0	0	0	0	0.461	0.461
NCAM1	VCAM1	984374	981518	ENSP00000318472	ENSP00000294728	0	0	0	0.568	0	0	0.9	0.468	0.918
CLEC3B	VWF	981717	978701	ENSP00000296130	ENSP00000261405	0	0	0	0	0.453	0	0	0.117	0.484
ATP5A1	ENO1	980719	977078	ENSP00000282050	ENSP00000234590	0.208	0	0	0	0.28	0	0	0.346	0.576
APOA2	LPA	989579	984691	ENSP00000356969	ENSP00000321334	0	0	0	0	0	0	0	0.869	0.869
FGFR2	ALB	997194	981665	ENSP00000410294	ENSP00000295897	0	0	0	0	0	0	0	0.463	0.462
CD7	MPO	983729	976656	ENSP00000312027	ENSP00000225275	0	0	0	0	0	0	0	0.66	0.659
COL6A3	SDC1	981609	978042	ENSP00000295550	ENSP00000254351	0	0	0	0	0	0	0.8	0.083	0.804
C1RL	LCAT	979748	979296	ENSP00000266542	ENSP00000264005	0	0	0	0	0	0	0	0.503	0.502
DNASE1	APOH	977562	976037	ENSP00000246949	ENSP00000205948	0	0	0	0	0	0	0	0.401	0.401
ALB	LYZ	981665	978673	ENSP00000295897	ENSP00000261267	0	0	0	0	0	0	0	0.853	0.853
LTBP1	THBS1	987780	978566	ENSP00000346467	ENSP00000260356	0	0	0	0.475	0	0	0.8	0.183	0.813
TF	CP	979511	979423	ENSP00000264998	ENSP00000264613	0	0	0	0	0.108	0	0.9	0.84	0.983
PLG	TF	983339	979511	ENSP00000308938	ENSP00000264998	0	0	0	0	0	0	0	0.562	0.562
DLK1	F2	986919	983286	ENSP00000340292	ENSP00000308541	0	0	0	0	0.542	0	0	0.083	0.551
ACPP	VTN	984890	976729	ENSP00000323036	ENSP00000226218	0	0	0	0	0	0	0	0.503	0.502
FGB	GC	982976	980262	ENSP00000306099	ENSP00000273951	0	0	0	0	0.273	0	0	0.308	0.463
IGFBP3	F2	992347	983286	ENSP00000370473	ENSP00000308541	0	0	0	0	0.158	0.621	0.9	0.335	0.974
CEL	LPA	990490	984691	ENSP00000361151	ENSP00000321334	0	0	0	0	0	0	0	0.503	0.502
DLK1	APOA1	986919	977122	ENSP00000340292	ENSP00000236850	0	0	0	0	0.521	0	0	0.325	0.654
EGF	TF	979559	979511	ENSP00000265171	ENSP00000264998	0	0	0	0	0	0	0	0.751	0.75
FBN1	COL12A1	985164	985129	ENSP00000325527	ENSP00000325146	0	0	0	0	0.398	0	0	0.079	0.408
COL6A1	COL18A1	989197	988745	ENSP00000355180	ENSP00000352798	0	0	0	0.73	0.146	0	0.9	0.369	0.916
THBS1	COL1A1	978566	976714	ENSP00000260356	ENSP00000225964	0	0	0	0.431	0.148	0.62	0	0.25	0.693
FN1	A2M	987830	984997	ENSP00000346839	ENSP00000323929	0	0	0	0	0	0	0.9	0.534	0.95
COL14A1	LUM	981970	979766	ENSP00000297848	ENSP00000266718	0	0	0	0	0	0	0	0.614	0.613
C9	C5	979183	976632	ENSP00000263408	ENSP00000223642	0	0	0	0	0	0	0.9	0.266	0.921
SERPINA1	EGF	988002	979559	ENSP00000348068	ENSP00000265171	0	0	0	0	0	0	0.9	0.105	0.904
PLAU	ACE	990631	981253	ENSP00000361850	ENSP00000290866	0	0	0	0	0	0	0	0.852	0.852
FGFR2	FN1	997194	987830	ENSP00000410294	ENSP00000346839	0	0	0	0	0	0	0	0.43	0.43
ALB	CP	981665	979423	ENSP00000295897	ENSP00000264613	0	0	0	0	0.107	0	0	0.947	0.949
A2M	EGF	984997	979559	ENSP00000323929	ENSP00000265171	0	0	0	0	0	0	0.9	0.331	0.928
AHSG	FGB	995381	982976	ENSP00000393887	ENSP00000306099	0	0	0	0	0.648	0	0	0.261	0.722
HP	APOE	988021	977866	ENSP00000348170	ENSP00000252486	0	0	0	0	0	0.621	0	0.878	0.95
C4A	CST3	992691	991494	ENSP00000372815	ENSP00000366124	0	0	0	0	0	0.621	0	0.164	0.661
ANXA2	CEACAM1	987719	975862	ENSP00000346032	ENSP00000161559	0	0	0	0	0	0.621	0	0.825	0.929
DLK1	IGFBP1	986919	980368	ENSP00000340292	ENSP00000275525	0	0	0	0	0.339	0	0	0.26	0.477
GAS6	AXL	985907	982371	ENSP00000331831	ENSP00000301178	0	0	0	0	0.134	0.993	0	0.965	0.999
FN1	MPO	987830	976656	ENSP00000346839	ENSP00000225275	0	0	0	0	0	0	0	0.429	0.429
IFI30	CSF1R	994383	980974	ENSP00000384886	ENSP00000286301	0	0	0	0	0.521	0	0	0	0.521
LCAT	APOA1	979296	977122	ENSP00000264005	ENSP00000236850	0	0	0	0	0.106	0.937	0.9	0.841	0.998
VCAM1	VWF	981518	978701	ENSP00000294728	ENSP00000261405	0	0	0	0	0	0	0	0.752	0.752
COL4A2	FN1	988874	987830	ENSP00000353654	ENSP00000346839	0	0	0	0	0.163	0.62	0	0.275	0.737
SERPINF2	SERPING1	984765	980496	ENSP00000321853	ENSP00000278407	0	0	0.525	0.804	0	0	0.9	0.432	0.916
COL4A3	COL7A1	993597	985981	ENSP00000379823	ENSP00000332371	0	0	0	0.889	0	0	0.9	0.608	0.906
MMRN2	GPR116	990482	979606	ENSP00000361097	ENSP00000265417	0	0	0	0	0.459	0	0	0	0.459
ALB	HRG	981665	976976	ENSP00000295897	ENSP00000232003	0	0	0	0	0.187	0	0	0.367	0.45
ALB	PVRL1	981665	979302	ENSP00000295897	ENSP00000264025	0	0	0	0	0	0	0	0.46	0.46
COL11A1	SDC1	988488	978042	ENSP00000351163	ENSP00000254351	0	0	0	0	0	0	0.8	0.067	0.8
APOA2	APOD	989579	987611	ENSP00000356969	ENSP00000345179	0	0	0	0	0	0.621	0	0.562	0.822
PLAU	EGF	990631	979559	ENSP00000361850	ENSP00000265171	0	0	0	0	0	0	0	0.902	0.902
FN1	PVRL1	987830	979302	ENSP00000346839	ENSP00000264025	0	0	0	0	0	0	0	0.514	0.514
PSAP	ARSA	993461	976161	ENSP00000378394	ENSP00000216124	0	0	0	0	0	0	0	0.657	0.657
COL18A1	GPC1	988745	979310	ENSP00000352798	ENSP00000264039	0	0	0	0	0	0.621	0	0.778	0.91
FN1	CDH2	987830	979959	ENSP00000346839	ENSP00000269141	0	0	0	0	0	0	0	0.66	0.659
IGFBP3	EGF	992347	979559	ENSP00000370473	ENSP00000265171	0	0	0	0	0	0	0	0.892	0.892
HSPG2	FBN1	991052	985164	ENSP00000363827	ENSP00000325527	0	0	0	0.407	0.102	0.621	0	0.138	0.654
CD14	LGALS3BP	982769	979033	ENSP00000304236	ENSP00000262776	0	0	0	0	0.067	0.621	0	0.068	0.624
COL4A1	GP6	991286	983320	ENSP00000364979	ENSP00000308782	0	0	0	0	0	0	0.8	0	0.8
SERPINC1	SERPINA7	989526	985601	ENSP00000356671	ENSP00000329374	0	0	0.525	0.804	0.552	0	0	0.427	0.626
PLG	CTSD	983339	977119	ENSP00000308938	ENSP00000236671	0	0	0	0	0	0	0	0.484	0.484
PTPRC	MADCAM1	989454	976103	ENSP00000356346	ENSP00000215637	0	0	0	0	0	0	0	0.541	0.54
COL6A1	TNC	989197	979548	ENSP00000355180	ENSP00000265131	0	0	0	0	0.103	0	0	0.408	0.433
SPP1	THBS1	993479	978566	ENSP00000378517	ENSP00000260356	0	0	0	0	0	0	0	0.412	0.412
ALB	CALM3	981665	981274	ENSP00000295897	ENSP00000291295	0	0	0	0	0	0	0	0.752	0.752
HRG	APOH	976976	976037	ENSP00000232003	ENSP00000205948	0	0	0	0	0.508	0	0	0.302	0.634
TF	APOB	979511	977017	ENSP00000264998	ENSP00000233242	0	0	0	0	0.534	0	0	0.506	0.754
PSAP	GRN	993461	975801	ENSP00000378394	ENSP00000053867	0	0	0	0	0.532	0	0	0.104	0.553
COL28A1	COL6A3	994029	981609	ENSP00000382356	ENSP00000295550	0	0	0	0.746	0	0	0.9	0	0.899
IFI30	TXN	994383	991017	ENSP00000384886	ENSP00000363641	0	0	0	0	0	0	0	0.552	0.552
CP	APOB	979423	977017	ENSP00000264613	ENSP00000233242	0	0	0	0	0.234	0	0	0.379	0.492
COL4A6	COL7A1	990518	985981	ENSP00000361290	ENSP00000332371	0	0	0	0.879	0	0	0.9	0.318	0.903
AHSG	HPX	995381	979700	ENSP00000393887	ENSP00000265983	0	0	0	0	0.504	0	0	0.43	0.698
COL7A1	NID1	985981	979341	ENSP00000332371	ENSP00000264187	0	0	0	0	0	0	0	0.533	0.532
AHSG	SERPINA7	995381	985601	ENSP00000393887	ENSP00000329374	0	0	0	0	0.507	0	0	0.148	0.551
COL4A3	APP	993597	980902	ENSP00000379823	ENSP00000284981	0	0	0	0	0	0.62	0	0	0.619
S100A8	FCGR3A	989737	989573	ENSP00000357721	ENSP00000356946	0	0	0	0	0.654	0	0	0.265	0.728
MUC5B	TFF2	997803	981284	ENSP00000415793	ENSP00000291526	0	0	0	0	0.16	0	0	0.613	0.653
DSP	CDH1	992080	978794	ENSP00000369129	ENSP00000261769	0	0	0	0	0.184	0	0	0.673	0.715
SERPINF2	PLG	984765	983339	ENSP00000321853	ENSP00000308938	0	0	0	0	0	0.937	0.9	0.837	0.998
IGFBP3	IGFBP7	992347	981627	ENSP00000370473	ENSP00000295666	0	0	0	0	0	0	0	0.514	0.514
DAG1	LAMC1	983783	978364	ENSP00000312435	ENSP00000258341	0	0	0	0	0	0	0.8	0.341	0.859
APOE	APOA1	977866	977122	ENSP00000252486	ENSP00000236850	0	0	0	0.681	0.101	0	0.9	0.853	0.929
APOA2	FGB	989579	982976	ENSP00000356969	ENSP00000306099	0	0	0	0	0.418	0	0	0.144	0.468
PVRL1	PVRL2	979302	977865	ENSP00000264025	ENSP00000252483	0	0	0	0.814	0	0	0.8	0.789	0.828
COL11A1	COMP	988488	976540	ENSP00000351163	ENSP00000222271	0	0	0	0	0.267	0	0	0.386	0.519
APC	KRT1	978275	977850	ENSP00000257430	ENSP00000252244	0	0	0	0	0	0.583	0	0.07	0.586
FBLN2	NID1	994291	979341	ENSP00000384169	ENSP00000264187	0	0	0	0.51	0.076	0.875	0	0.653	0.915
HP	APOH	988021	976037	ENSP00000348170	ENSP00000205948	0	0	0	0	0.254	0	0	0.38	0.506
SPINK5	APOB	988770	977017	ENSP00000352936	ENSP00000233242	0	0	0	0	0	0	0	0.465	0.465
SERPINA5	F2	986093	983286	ENSP00000333203	ENSP00000308541	0	0	0	0	0.339	0.846	0.8	0.319	0.983
COL4A1	COL5A3	991286	979475	ENSP00000364979	ENSP00000264828	0	0	0.525	0.865	0	0	0.9	0.244	0.909
A2M	KNG1	984997	979518	ENSP00000323929	ENSP00000265023	0	0	0	0	0.068	0	0.9	0.466	0.943
HP	C3	988021	977490	ENSP00000348170	ENSP00000245907	0	0	0	0	0.159	0	0	0.61	0.649
KLK3	PLG	983954	983339	ENSP00000314151	ENSP00000308938	0	0	0	0.863	0	0.621	0	0.374	0.638
FN1	CA2	987830	980926	ENSP00000346839	ENSP00000285379	0	0	0	0	0	0	0	0.465	0.465
APOA2	ALB	989579	981665	ENSP00000356969	ENSP00000295897	0	0	0	0	0.666	0.302	0	0.464	0.858
CFI	CP	993429	979423	ENSP00000378130	ENSP00000264613	0	0	0	0	0.355	0	0	0.144	0.41
CD177	SERPINC1	994814	989526	ENSP00000388794	ENSP00000356671	0	0	0	0	0	0	0	0.429	0.429
PLG	NID1	983339	979341	ENSP00000308938	ENSP00000264187	0	0	0	0	0	0	0	0.423	0.423
HPX	C9	979700	979183	ENSP00000265983	ENSP00000263408	0	0	0	0	0.295	0	0	0.261	0.444
SORBS1	PVRL1	989183	979302	ENSP00000355136	ENSP00000264025	0	0	0	0	0	0	0	0.505	0.505
COL4A2	CD44	988874	980495	ENSP00000353654	ENSP00000278385	0	0	0	0	0	0	0.8	0.127	0.813
ANXA2	PLG	987719	983339	ENSP00000346032	ENSP00000308938	0	0	0	0	0	0.621	0	0.916	0.966
COL12A1	COL14A1	985129	981970	ENSP00000325146	ENSP00000297848	0	0	0	0.921	0.072	0	0.9	0.155	0.901
COL5A1	CD44	990434	980495	ENSP00000360882	ENSP00000278385	0	0	0	0	0	0	0.8	0.163	0.821
APP	LTF	980902	976972	ENSP00000284981	ENSP00000231751	0	0	0	0	0	0	0.9	0.22	0.916
PTPRC	CD44	989454	980495	ENSP00000356346	ENSP00000278385	0	0	0	0	0.075	0.621	0	0.789	0.915
SERPINA1	KLK3	988002	983954	ENSP00000348068	ENSP00000314151	0	0	0	0	0	0.846	0	0.832	0.972
IGF2	VTN	986678	976729	ENSP00000338297	ENSP00000226218	0	0	0	0	0	0.621	0	0.22	0.684
MME	APP	988880	980902	ENSP00000353679	ENSP00000284981	0	0	0	0	0	0	0	0.462	0.462
SIRPA	ENO1	988039	977078	ENSP00000348307	ENSP00000234590	0	0	0	0	0	0	0	0.429	0.429
GM2A	NPC2	988253	977177	ENSP00000349687	ENSP00000238633	0	0	0	0	0.158	0	0	0.346	0.412
IGF2R	CTSD	988216	977119	ENSP00000349437	ENSP00000236671	0	0	0	0	0.145	0.622	0	0.613	0.857
CPE	ATRN	994489	979066	ENSP00000386104	ENSP00000262919	0	0	0	0	0	0	0	0.657	0.657
APOA1	LTF	977122	976972	ENSP00000236850	ENSP00000231751	0	0	0	0	0.07	0	0.9	0.276	0.923
ACE	KNG1	981253	979518	ENSP00000290866	ENSP00000265023	0	0	0	0	0	0	0	0.972	0.972
PTPRJ	CDH2	996060	979959	ENSP00000400010	ENSP00000269141	0	0	0	0	0	0.222	0	0.318	0.433
PROZ	SERPINC1	991227	989526	ENSP00000364697	ENSP00000356671	0	0	0	0	0	0	0	0.652	0.651
AGT	FGA	989305	983008	ENSP00000355627	ENSP00000306361	0	0	0	0	0.395	0	0	0.178	0.469
APP	APOE	980902	977866	ENSP00000284981	ENSP00000252486	0	0	0	0	0	0.937	0	0.657	0.977
SERPINA1	CLU	988002	984035	ENSP00000348068	ENSP00000315130	0	0	0	0	0	0	0.9	0.065	0.9
CFB	HP	994789	988021	ENSP00000388516	ENSP00000348170	0	0	0	0	0	0	0	0.434	0.434
F2	GC	983286	980262	ENSP00000308541	ENSP00000273951	0	0	0	0	0.383	0	0	0.308	0.544
SERPINF2	PRSS1	984765	983308	ENSP00000321853	ENSP00000308720	0	0	0	0	0	0.846	0	0.087	0.85
APOE	C3	977866	977490	ENSP00000252486	ENSP00000245907	0	0	0	0	0.118	0	0	0.427	0.46
APOA2	GC	989579	980262	ENSP00000356969	ENSP00000273951	0	0	0	0	0.315	0	0	0.305	0.492
B2M	APP	987000	980902	ENSP00000340858	ENSP00000284981	0	0	0	0	0	0	0.9	0.193	0.913
ACE	EGF	981253	979559	ENSP00000290866	ENSP00000265171	0	0	0	0	0	0	0	0.416	0.416
COL18A1	VTN	988745	976729	ENSP00000352798	ENSP00000226218	0	0	0	0	0	0	0	0.505	0.505
CDH11	LUM	979910	979766	ENSP00000268603	ENSP00000266718	0	0	0	0	0.441	0	0	0.17	0.504
F2	CP	983286	979423	ENSP00000308541	ENSP00000264613	0	0	0	0	0.205	0	0	0.515	0.588
COL4A6	CD44	990518	980495	ENSP00000361290	ENSP00000278385	0	0	0	0	0	0	0.8	0.158	0.82
APOA4	APOD	988386	987611	ENSP00000350425	ENSP00000345179	0	0	0	0	0	0	0	0.412	0.412
ALB	ORM1	981665	978473	ENSP00000295897	ENSP00000259396	0	0	0	0	0.521	0.621	0	0.213	0.837
CDH2	CDH1	979959	978794	ENSP00000269141	ENSP00000261769	0	0	0	0.924	0	0	0.72	0.862	0.738
CADM1	SDCBP	985654	978545	ENSP00000329797	ENSP00000260130	0	0	0	0	0	0.621	0	0.501	0.798
CTSB	LRP2	987186	979259	ENSP00000342070	ENSP00000263816	0	0	0	0	0	0	0	0.837	0.837
COL12A1	CDH11	985129	979910	ENSP00000325146	ENSP00000268603	0	0	0	0	0.575	0	0	0.165	0.621
THBD	SERPINC1	991530	989526	ENSP00000366307	ENSP00000356671	0	0	0	0	0	0	0	0.842	0.841
LAMP1	TF	986107	979511	ENSP00000333298	ENSP00000264998	0	0	0	0	0	0	0	0.65	0.649
COL7A1	COL5A3	985981	979475	ENSP00000332371	ENSP00000264828	0	0	0	0.862	0	0	0.9	0.261	0.902
CST3	HSPG2	991494	991052	ENSP00000366124	ENSP00000363827	0	0	0	0	0	0	0.9	0	0.899
IGFBP1	AMBP	980368	979549	ENSP00000275525	ENSP00000265132	0	0	0	0	0.689	0	0	0.11	0.705
AHSG	AGT	995381	989305	ENSP00000393887	ENSP00000355627	0	0	0	0	0.636	0	0	0.204	0.691
ALB	VWF	981665	978701	ENSP00000295897	ENSP00000261405	0	0	0	0	0	0	0	0.752	0.752
CR2	C3	989385	977490	ENSP00000356024	ENSP00000245907	0	0	0	0	0	0.959	0.9	0.43	0.997
ACPP	KLK3	984890	983954	ENSP00000323036	ENSP00000314151	0	0	0	0	0	0	0	0.841	0.841
FGFR2	CDH1	997194	978794	ENSP00000410294	ENSP00000261769	0	0	0	0	0	0	0	0.467	0.467
KLK3	PDGFRB	983954	978803	ENSP00000314151	ENSP00000261799	0	0	0	0	0	0.621	0	0.068	0.623
FBLN2	COL18A1	994291	988745	ENSP00000384169	ENSP00000352798	0	0	0	0	0	0.619	0	0.274	0.704
PVR	CD44	996280	980495	ENSP00000402060	ENSP00000278385	0	0	0	0	0	0	0	0.851	0.851
IGF2	IGFBP2	986678	977040	ENSP00000338297	ENSP00000233809	0	0	0	0	0	0.621	0.9	0.69	0.986
SERPINF2	FGA	984765	983008	ENSP00000321853	ENSP00000306361	0	0	0	0	0.08	0.621	0.72	0.16	0.9
FGFR2	EGF	997194	979559	ENSP00000410294	ENSP00000265171	0	0	0	0	0	0	0.8	0.528	0.899
APOB	APOH	977017	976037	ENSP00000233242	ENSP00000205948	0	0	0	0	0.766	0	0	0.481	0.87
COL12A1	COL5A3	985129	979475	ENSP00000325146	ENSP00000264828	0	0	0	0	0	0	0.9	0.26	0.921
IGHG1	IGF2	993075	986678	ENSP00000374990	ENSP00000338297	0	0	0	0	0	0.9	0	0.145	0.908
FN1	F2	987830	983286	ENSP00000346839	ENSP00000308541	0	0	0	0	0	0	0	0.563	0.563
COL15A1	COL6A3	991112	981609	ENSP00000364140	ENSP00000295550	0	0	0	0.618	0.446	0	0.9	0.341	0.947
RBP4	TF	990366	979511	ENSP00000360519	ENSP00000264998	0	0	0	0	0.47	0	0	0.335	0.623
COL4A1	FBN1	991286	985164	ENSP00000364979	ENSP00000325527	0	0	0	0	0.241	0	0	0.302	0.434
CST3	LTF	991494	976972	ENSP00000366124	ENSP00000231751	0	0	0	0	0	0	0.9	0.242	0.919
SAA2	APOE	978230	977866	ENSP00000256733	ENSP00000252486	0	0	0	0	0	0	0	0.41	0.409
APOA2	ITIH4	989579	979712	ENSP00000356969	ENSP00000266041	0	0	0	0	0.217	0	0	0.426	0.52
C2	HMCN1	992696	980109	ENSP00000372853	ENSP00000271588	0	0	0	0	0	0	0	0.502	0.502
FN1	THBS1	987830	978566	ENSP00000346839	ENSP00000260356	0	0	0	0.406	0.13	0.846	0.72	0.917	0.98
KNG1	MPO	979518	976656	ENSP00000265023	ENSP00000225275	0	0	0	0	0	0	0	0.425	0.424
MCAM	VWF	979308	978701	ENSP00000264036	ENSP00000261405	0	0	0	0	0	0	0	0.563	0.563
AGRN	GPC3	991989	990238	ENSP00000368678	ENSP00000359854	0	0	0	0	0	0	0.9	0	0.899
IGFBP1	APOB	980368	977017	ENSP00000275525	ENSP00000233242	0	0	0	0	0.643	0	0	0.241	0.71
F2	LEAP2	983286	981853	ENSP00000308541	ENSP00000296877	0	0	0	0	0.443	0	0	0	0.444
VCAM1	ACE	981518	981253	ENSP00000294728	ENSP00000290866	0	0	0	0	0	0	0	0.725	0.725
PSAP	LAMP1	993461	986107	ENSP00000378394	ENSP00000333298	0	0	0	0	0.287	0	0	0.243	0.423
PVR	PVRL1	996280	979302	ENSP00000402060	ENSP00000264025	0	0	0	0.838	0	0.619	0.9	0.779	0.964
FN1	DLK1	987830	986919	ENSP00000346839	ENSP00000340292	0	0	0	0	0	0	0	0.829	0.829
EPHA7	EFNB1	989880	976027	ENSP00000358309	ENSP00000204961	0	0	0	0	0	0	0	0.541	0.54
GSN	LTF	990874	976972	ENSP00000362924	ENSP00000231751	0	0	0	0	0	0	0.9	0.241	0.918
COL11A1	COL12A1	988488	985129	ENSP00000351163	ENSP00000325146	0	0	0	0.584	0.423	0	0.9	0.34	0.945
COL5A1	SDC1	990434	978042	ENSP00000360882	ENSP00000254351	0	0	0	0	0	0	0.8	0.146	0.817
COL6A1	COL11A1	989197	988488	ENSP00000355180	ENSP00000351163	0	0	0	0.761	0	0	0.9	0.31	0.906
APP	APOA1	980902	977122	ENSP00000284981	ENSP00000236850	0	0	0	0	0	0.621	0.9	0.261	0.968
APOD	APOB	987611	977017	ENSP00000345179	ENSP00000233242	0	0	0	0	0	0	0	0.54	0.54
CUBN	ALB	991696	981665	ENSP00000367064	ENSP00000295897	0	0	0	0	0	0.621	0	0.466	0.784
SERPINA7	ALB	985601	981665	ENSP00000329374	ENSP00000295897	0	0	0	0	0.13	0	0	0.655	0.679
CLU	SERPING1	984035	980496	ENSP00000315130	ENSP00000278407	0	0	0	0	0.102	0	0.9	0.106	0.908
KNG1	MEP1A	979518	976928	ENSP00000265023	ENSP00000230588	0	0	0	0	0	0.599	0	0.46	0.768
COL4A1	SDC1	991286	978042	ENSP00000364979	ENSP00000254351	0	0	0	0	0	0	0.8	0.077	0.802
HPX	HRG	979700	976976	ENSP00000265983	ENSP00000232003	0	0	0	0	0.364	0	0	0.38	0.579
HP	ORM1	988021	978473	ENSP00000348170	ENSP00000259396	0	0	0	0	0.294	0	0	0.412	0.556
RNASE1	LYZ	987470	978673	ENSP00000344193	ENSP00000261267	0	0	0	0	0	0	0	0.66	0.659
FGFR2	CD44	997194	980495	ENSP00000410294	ENSP00000278385	0	0	0	0	0	0	0	0.503	0.502
APC	PROCR	978275	976252	ENSP00000257430	ENSP00000216968	0	0	0	0	0	0.621	0	0.122	0.644
ALB	APP	981665	980902	ENSP00000295897	ENSP00000284981	0	0	0	0	0	0	0.9	0.563	0.953
FBLN5	FBN1	987585	985164	ENSP00000345008	ENSP00000325527	0	0	0	0.831	0.171	0.62	0	0.896	0.714
IGFBP1	APOA1	980368	977122	ENSP00000275525	ENSP00000236850	0	0	0	0	0.541	0	0	0.273	0.643
FN1	NID1	987830	979341	ENSP00000346839	ENSP00000264187	0	0	0	0	0.11	0	0	0.947	0.949
MUC5B	ALB	997803	981665	ENSP00000415793	ENSP00000295897	0	0	0	0	0	0	0	0.533	0.532
COL18A1	NID1	988745	979341	ENSP00000352798	ENSP00000264187	0	0	0	0	0	0	0	0.43	0.43
TNC	VTN	979548	976729	ENSP00000265131	ENSP00000226218	0	0	0	0	0	0	0	0.75	0.75
COL4A3	COL18A1	993597	988745	ENSP00000379823	ENSP00000352798	0	0	0.456	0.765	0	0	0.9	0.607	0.922
NCAM1	CD33	984374	978918	ENSP00000318472	ENSP00000262262	0	0	0	0	0	0	0	0.402	0.401
ALB	VTN	981665	976729	ENSP00000295897	ENSP00000226218	0	0	0	0	0.089	0	0	0.661	0.67
DEFA3	LTF	985478	976972	ENSP00000328359	ENSP00000231751	0	0	0	0	0	0	0	0.43	0.43
FGA	HPX	983008	979700	ENSP00000306361	ENSP00000265983	0	0	0	0	0.334	0	0	0.227	0.451
CST3	LYZ	991494	978673	ENSP00000366124	ENSP00000261267	0	0	0	0	0	0	0.9	0.378	0.933
CST3	GSN	991494	990874	ENSP00000366124	ENSP00000362924	0	0	0	0	0	0	0.9	0.423	0.938
CEL	APOA1	990490	977122	ENSP00000361151	ENSP00000236850	0	0	0	0	0	0	0	0.43	0.43
GP6	COL6A3	983320	981609	ENSP00000308782	ENSP00000295550	0	0	0	0	0	0	0.8	0.209	0.831
COL6A1	LGALS3BP	989197	979033	ENSP00000355180	ENSP00000262776	0	0	0	0	0	0.62	0	0.129	0.646
TF	VWF	979511	978701	ENSP00000264998	ENSP00000261405	0	0	0	0	0	0	0	0.429	0.429
ITIH2	IGFBP1	988490	980368	ENSP00000351190	ENSP00000275525	0	0	0	0	0.54	0	0	0	0.54
HP	CP	988021	979423	ENSP00000348170	ENSP00000264613	0	0	0	0	0	0	0	0.79	0.79
COL28A1	COL5A1	994029	990434	ENSP00000382356	ENSP00000360882	0	0	0.492	0.826	0	0	0.9	0	0.907
APP	NID1	980902	979341	ENSP00000284981	ENSP00000264187	0	0	0	0	0	0.621	0	0.063	0.621
FBLN1	NID1	985859	979341	ENSP00000331544	ENSP00000264187	0	0	0	0.605	0	0.937	0	0.52	0.949
B2M	NCAM1	987000	984374	ENSP00000340858	ENSP00000318472	0	0	0	0	0	0	0.9	0.272	0.922
SEMA3E	NRP1	982646	979597	ENSP00000303212	ENSP00000265371	0	0	0	0	0	0.621	0.9	0.54	0.98
PRNP	APLP2	992007	979203	ENSP00000368748	ENSP00000263574	0	0	0	0	0.069	0.649	0	0.848	0.943
PLAU	PDGFRB	990631	978803	ENSP00000361850	ENSP00000261799	0	0	0	0	0	0	0.9	0.2	0.914
PTPRC	THY1	989454	980852	ENSP00000356346	ENSP00000284240	0	0	0	0	0	0	0	0.655	0.655
APP	GPC1	980902	979310	ENSP00000284981	ENSP00000264039	0	0	0	0	0	0.621	0.9	0.095	0.96
HSPG2	GPC3	991052	990238	ENSP00000363827	ENSP00000359854	0	0	0	0	0	0	0.9	0.128	0.906
HSPG2	LTF	991052	976972	ENSP00000363827	ENSP00000231751	0	0	0	0	0	0	0.9	0.102	0.904
COL28A1	COL5A3	994029	979475	ENSP00000382356	ENSP00000264828	0	0	0.327	0.826	0	0	0.9	0	0.904
CTGF	THBS1	989576	978566	ENSP00000356954	ENSP00000260356	0	0	0	0.552	0.221	0	0	0.61	0.424
TNXB	COL5A1	997864	990434	ENSP00000416259	ENSP00000360882	0	0	0	0	0	0	0	0.462	0.462
FLNA	TTN	990005	988054	ENSP00000358866	ENSP00000348444	0	0	0	0	0	0.619	0.9	0.172	0.964
C6	C5	979185	976632	ENSP00000263413	ENSP00000223642	0	0	0	0	0	0.983	0.8	0.287	0.997
TNXB	SDC1	997864	978042	ENSP00000416259	ENSP00000254351	0	0	0	0	0	0	0.8	0.087	0.805
C3	LTF	977490	976972	ENSP00000245907	ENSP00000231751	0	0	0	0	0	0	0	0.428	0.428
CLU	LTF	984035	976972	ENSP00000315130	ENSP00000231751	0	0	0	0	0	0	0	0.865	0.865
FGB	APOA1	982976	977122	ENSP00000306099	ENSP00000236850	0	0	0	0	0.604	0	0	0.318	0.712
VCAM1	APOE	981518	977866	ENSP00000294728	ENSP00000252486	0	0	0	0	0	0	0	0.751	0.75
LPA	APOH	984691	976037	ENSP00000321334	ENSP00000205948	0	0	0	0	0	0.621	0	0.465	0.783
HP	SERPINA1	988021	988002	ENSP00000348170	ENSP00000348068	0	0	0	0	0	0	0	0.481	0.48
FN1	COL1A1	987830	976714	ENSP00000346839	ENSP00000225964	0	0	0	0	0.189	0.846	0	0.513	0.931
SERPINC1	AGT	989526	989305	ENSP00000356671	ENSP00000355627	0	0	0	0.589	0.51	0	0	0.659	0.638
EGF	PDGFRB	979559	978803	ENSP00000265171	ENSP00000261799	0	0	0	0	0	0	0.8	0.412	0.874
PTGDS	ALB	990400	981665	ENSP00000360687	ENSP00000295897	0	0	0	0	0	0	0	0.435	0.435
COL4A6	COL1A1	990518	976714	ENSP00000361290	ENSP00000225964	0	0	0	0	0	0	0.9	0.261	0.921
MUC16	MUC1	993756	986750	ENSP00000381008	ENSP00000338983	0	0	0	0	0	0	0	0.611	0.611
PLG	HPX	983339	979700	ENSP00000308938	ENSP00000265983	0	0	0	0	0.345	0	0	0.426	0.599
SPP1	DPT	993479	989545	ENSP00000378517	ENSP00000356791	0	0	0	0	0	0	0	0.425	0.424
C9	C3	979183	977490	ENSP00000263408	ENSP00000245907	0	0	0	0	0.091	0	0	0.411	0.428
CD177	FCGR3A	994814	989573	ENSP00000388794	ENSP00000356946	0	0	0	0	0	0	0	0.427	0.427
CST3	PDZD2	991494	980753	ENSP00000366124	ENSP00000282493	0	0	0	0	0	0.621	0	0	0.621
A2M	F2	984997	983286	ENSP00000323929	ENSP00000308541	0	0	0	0	0	0	0.8	0.435	0.879
RNASE1	VWF	987470	978701	ENSP00000344193	ENSP00000261405	0	0	0	0	0.516	0	0	0.29	0.633
CALM3	APOH	981274	976037	ENSP00000291295	ENSP00000205948	0	0	0	0	0	0	0	0.8	0.8
LAMP1	NPC2	986107	977177	ENSP00000333298	ENSP00000238633	0	0	0	0	0.28	0	0	0.274	0.442
CD55	CD7	984153	983729	ENSP00000316333	ENSP00000312027	0	0	0	0	0	0	0	0.505	0.505
HSPG2	APOA4	991052	988386	ENSP00000363827	ENSP00000350425	0	0	0	0	0	0	0.9	0	0.899
PTPRC	SDC1	989454	978042	ENSP00000356346	ENSP00000254351	0	0	0	0	0	0	0	0.506	0.506
COL4A6	COL6A3	990518	981609	ENSP00000361290	ENSP00000295550	0	0	0	0.592	0	0	0.9	0.344	0.912
SERPINA5	FGA	986093	983008	ENSP00000333203	ENSP00000306361	0	0	0	0	0.253	0.621	0	0.108	0.712
APOA2	SERPINC1	989579	989526	ENSP00000356969	ENSP00000356671	0	0	0	0	0.626	0	0	0.266	0.707
PLG	APOA1	983339	977122	ENSP00000308938	ENSP00000236850	0	0	0	0	0.21	0	0	0.467	0.55
CD59	CD55	986907	984153	ENSP00000340210	ENSP00000316333	0	0	0	0	0	0	0	0.863	0.863
CFH	APOE	989466	977866	ENSP00000356399	ENSP00000252486	0	0	0	0	0	0	0	0.43	0.43
PAPPA2	IGFBP4	989521	980005	ENSP00000356634	ENSP00000269593	0	0	0	0	0	0	0	0.425	0.424
GC	KNG1	980262	979518	ENSP00000273951	ENSP00000265023	0	0	0	0	0.288	0	0	0.261	0.438
ALB	CD44	981665	980495	ENSP00000295897	ENSP00000278385	0	0	0	0	0	0	0	0.927	0.927
FN1	LYZ	987830	978673	ENSP00000346839	ENSP00000261267	0	0	0	0	0	0	0	0.498	0.497
SERPINA7	IGFBP1	985601	980368	ENSP00000329374	ENSP00000275525	0	0	0	0	0.513	0	0	0.126	0.545
LUM	COL1A1	979766	976714	ENSP00000266718	ENSP00000225964	0	0	0	0	0.444	0	0	0.319	0.595
F2	APOA1	983286	977122	ENSP00000308541	ENSP00000236850	0	0	0	0	0.706	0	0	0.425	0.819
HSPG2	CTGF	991052	989576	ENSP00000363827	ENSP00000356954	0	0	0	0	0	0.621	0	0.197	0.675
COL4A3	COL5A3	993597	979475	ENSP00000379823	ENSP00000264828	0	0	0.525	0.864	0	0	0.9	0.07	0.906
IGF2	IGFBP7	986678	981627	ENSP00000338297	ENSP00000295666	0	0	0	0	0	0.621	0	0.241	0.692
PLAU	FBLN5	990631	987585	ENSP00000361850	ENSP00000345008	0	0	0	0	0	0	0	0.808	0.808
TXN	COL1A1	991017	976714	ENSP00000363641	ENSP00000225964	0	0	0	0	0	0.621	0	0	0.621
ALDOA	ENO1	986512	977078	ENSP00000336927	ENSP00000234590	0	0	0	0	0.611	0	0	0.425	0.761
A2M	AMBP	984997	979549	ENSP00000323929	ENSP00000265132	0	0	0	0	0.115	0.937	0	0.563	0.972
ITIH2	APOB	988490	977017	ENSP00000351190	ENSP00000233242	0	0	0	0	0.71	0	0	0	0.71
LPA	VCAM1	984691	981518	ENSP00000321334	ENSP00000294728	0	0	0	0	0	0	0	0.43	0.43
FN1	RNASE1	987830	987470	ENSP00000346839	ENSP00000344193	0	0	0	0	0	0	0	0.43	0.43
GPC3	F2	990238	983286	ENSP00000359854	ENSP00000308541	0	0	0	0	0.549	0	0	0.179	0.604
C7	CLU	984782	984035	ENSP00000322061	ENSP00000315130	0	0	0	0	0	0.621	0	0.107	0.638
GPC3	AMBP	990238	979549	ENSP00000359854	ENSP00000265132	0	0	0	0	0.552	0	0	0	0.552
FBN1	LUM	985164	979766	ENSP00000325527	ENSP00000266718	0	0	0	0	0.592	0	0	0.374	0.727
LUM	TNC	979766	979548	ENSP00000266718	ENSP00000265131	0	0	0	0	0.109	0	0	0.375	0.405
TNXB	COL6A1	997864	989197	ENSP00000416259	ENSP00000355180	0	0	0	0	0	0	0	0.424	0.424
COL6A1	COL14A1	989197	981970	ENSP00000355180	ENSP00000297848	0	0	0	0.673	0	0	0.9	0.073	0.9
CTGF	NOV	989576	978487	ENSP00000356954	ENSP00000259526	0	0	0	0.94	0	0.621	0	0.67	0.635
CNTN1	TNC	985176	979548	ENSP00000325660	ENSP00000265131	0	0	0	0.456	0	0.621	0	0.106	0.63
ALB	THBS1	981665	978566	ENSP00000295897	ENSP00000260356	0	0	0	0	0	0	0	0.417	0.417
CSF1R	VWF	980974	978701	ENSP00000286301	ENSP00000261405	0	0	0	0	0.619	0	0	0.227	0.685
VWF	HRG	978701	976976	ENSP00000261405	ENSP00000232003	0	0	0	0	0	0	0	0.422	0.422
LRP2	APOA1	979259	977122	ENSP00000263816	ENSP00000236850	0	0	0	0	0	0	0	0.43	0.43
CDH1	KRT1	978794	977850	ENSP00000261769	ENSP00000252244	0	0	0	0	0	0.583	0	0.343	0.707
NCAM1	NGFR	984374	975903	ENSP00000318472	ENSP00000172229	0	0	0	0	0	0	0	0.548	0.548
ALB	FCN2	981665	981309	ENSP00000295897	ENSP00000291744	0	0	0	0	0	0	0	0.401	0.401
AGRN	SDC1	991989	978042	ENSP00000368678	ENSP00000254351	0	0	0	0	0	0	0.9	0	0.899
A2M	LTF	984997	976972	ENSP00000323929	ENSP00000231751	0	0	0	0	0	0	0	0.461	0.461
COL15A1	COL1A1	991112	976714	ENSP00000364140	ENSP00000225964	0	0	0	0.752	0.314	0	0.9	0.306	0.931
DSP	DSG2	992080	978745	ENSP00000369129	ENSP00000261590	0	0	0	0	0.101	0	0	0.752	0.762
CLU	LRP2	984035	979259	ENSP00000315130	ENSP00000263816	0	0	0	0	0	0.621	0	0.893	0.957
COL18A1	EGF	988745	979559	ENSP00000352798	ENSP00000265171	0	0	0	0	0	0	0	0.426	0.425
SERPINA5	KLK3	986093	983954	ENSP00000333203	ENSP00000314151	0	0	0	0	0	0.937	0	0.429	0.962
CD7	CD33	983729	978918	ENSP00000312027	ENSP00000262262	0	0	0	0	0	0	0	0.429	0.429
FN1	FGB	987830	982976	ENSP00000346839	ENSP00000306099	0	0	0	0	0	0	0.72	0.306	0.792
AGT	IGFBP1	989305	980368	ENSP00000355627	ENSP00000275525	0	0	0	0	0.554	0	0	0.261	0.648
SPP1	ACE	993479	981253	ENSP00000378517	ENSP00000290866	0	0	0	0	0	0	0	0.874	0.874
F2	KNG1	983286	979518	ENSP00000308541	ENSP00000265023	0	0	0	0	0.176	0.621	0	0.468	0.81
CDH13	CDH11	979913	979910	ENSP00000268613	ENSP00000268603	0	0	0	0.801	0	0	0.9	0.412	0.907
NCAM1	NRP1	984374	979597	ENSP00000318472	ENSP00000265371	0	0	0	0	0	0	0	0.499	0.499
IFI30	LYZ	994383	978673	ENSP00000384886	ENSP00000261267	0	0	0	0	0.429	0	0	0.657	0.79
APOA2	FGA	989579	983008	ENSP00000356969	ENSP00000306361	0	0	0	0	0.666	0	0	0.196	0.714
DLK1	APOB	986919	977017	ENSP00000340292	ENSP00000233242	0	0	0	0	0.536	0	0	0.087	0.547
EGF	NGFR	979559	975903	ENSP00000265171	ENSP00000172229	0	0	0	0	0	0	0	0.43	0.43
CLU	APOE	984035	977866	ENSP00000315130	ENSP00000252486	0	0	0	0	0.319	0	0	0.542	0.667
B2M	LTF	987000	976972	ENSP00000340858	ENSP00000231751	0	0	0	0	0	0	0.9	0.341	0.929
PRNP	CLU	992007	984035	ENSP00000368748	ENSP00000315130	0	0	0	0	0	0.705	0	0.22	0.754
CALM3	KNG1	981274	979518	ENSP00000291295	ENSP00000265023	0	0	0	0	0	0	0	0.671	0.671
RBP4	AGT	990366	989305	ENSP00000360519	ENSP00000355627	0	0	0	0	0.285	0	0	0.341	0.497
NCAM1	EGF	984374	979559	ENSP00000318472	ENSP00000265171	0	0	0	0	0	0	0	0.412	0.412
DAG1	CD44	983783	980495	ENSP00000312435	ENSP00000278385	0	0	0	0	0	0	0	0.431	0.43
GSN	EGF	990874	979559	ENSP00000362924	ENSP00000265171	0	0	0	0	0	0	0.9	0.318	0.927
AGT	APOB	989305	977017	ENSP00000355627	ENSP00000233242	0	0	0	0	0.537	0	0	0.374	0.69
APOA2	LCAT	989579	979296	ENSP00000356969	ENSP00000264005	0	0	0	0	0.104	0	0	0.752	0.762
PNP	RNASE1	989011	987470	ENSP00000354532	ENSP00000344193	0	0	0	0	0	0	0	0.425	0.424
CADM1	ALB	985654	981665	ENSP00000329797	ENSP00000295897	0	0	0	0	0	0	0	0.428	0.428
APOA4	LTF	988386	976972	ENSP00000350425	ENSP00000231751	0	0	0	0	0	0	0.9	0.106	0.904
APP	SERPING1	980902	980496	ENSP00000284981	ENSP00000278407	0	0	0	0	0	0	0.9	0.133	0.907
GPC3	APOA2	990238	989579	ENSP00000359854	ENSP00000356969	0	0	0	0	0.619	0	0	0	0.619
COL4A3	COL4A1	993597	991286	ENSP00000379823	ENSP00000364979	0	0	0.525	0.936	0	0	0.9	0.66	0.907
FOLR1	GGH	983235	978541	ENSP00000308137	ENSP00000260118	0	0	0	0	0	0	0	0.481	0.48
PVRL4	PVRL2	989587	977865	ENSP00000356991	ENSP00000252483	0	0	0	0.731	0	0.49	0.9	0.263	0.948
COL15A1	COL7A1	991112	985981	ENSP00000364140	ENSP00000332371	0	0	0	0.752	0	0	0.9	0.246	0.904
ANXA1	C5	978277	976632	ENSP00000257497	ENSP00000223642	0	0	0	0	0	0	0.9	0.086	0.902
IGF2R	IGFBP2	988216	977040	ENSP00000349437	ENSP00000233809	0	0	0	0	0	0	0	0.426	0.425
PLG	FGA	983339	983008	ENSP00000308938	ENSP00000306361	0	0	0	0	0.194	0	0	0.403	0.486
COL5A1	COL1A1	990434	976714	ENSP00000360882	ENSP00000225964	0	0	0	0.917	0.551	0	0.9	0.65	0.954
SERPINC1	APOH	989526	976037	ENSP00000356671	ENSP00000205948	0	0	0	0	0.798	0	0	0.517	0.895
KNG1	APOH	979518	976037	ENSP00000265023	ENSP00000205948	0	0	0	0	0.364	0	0	0.287	0.516
MUC1	KLK3	986750	983954	ENSP00000338983	ENSP00000314151	0	0	0	0	0	0	0	0.433	0.433
COL11A1	COL7A1	988488	985981	ENSP00000351163	ENSP00000332371	0	0	0	0.859	0	0	0.9	0.271	0.903
COL6A1	SDC1	989197	978042	ENSP00000355180	ENSP00000254351	0	0	0	0	0	0	0.8	0.102	0.808
SERPINF2	KNG1	984765	979518	ENSP00000321853	ENSP00000265023	0	0	0	0	0.073	0	0.9	0.307	0.926
RBP4	APOE	990366	977866	ENSP00000360519	ENSP00000252486	0	0	0	0	0.322	0	0	0.317	0.506
HPX	AMBP	979700	979549	ENSP00000265983	ENSP00000265132	0	0	0	0	0.634	0	0	0.332	0.739
ACTR3	CDH1	979138	978794	ENSP00000263238	ENSP00000261769	0	0	0	0	0	0.621	0	0	0.621
COL18A1	VWF	988745	978701	ENSP00000352798	ENSP00000261405	0	0	0	0	0	0	0	0.43	0.43
PLAU	IGF2R	990631	988216	ENSP00000361850	ENSP00000349437	0	0	0	0	0	0.621	0	0.32	0.724
PLG	AMBP	983339	979549	ENSP00000308938	ENSP00000265132	0	0	0	0	0.429	0	0	0.339	0.597
PDGFRB	COL1A1	978803	976714	ENSP00000261799	ENSP00000225964	0	0	0	0	0.469	0	0	0.366	0.64
DDR1	TYRO3	995053	979256	ENSP00000390877	ENSP00000263798	0	0	0	0	0	0	0	0.816	0.816
CTGF	COL1A1	989576	976714	ENSP00000356954	ENSP00000225964	0	0	0	0	0.171	0	0	0.514	0.57
COL6A1	COL5A3	989197	979475	ENSP00000355180	ENSP00000264828	0	0	0.351	0.757	0.107	0	0.9	0.27	0.916
LPA	FGB	984691	982976	ENSP00000321334	ENSP00000306099	0	0	0	0	0	0.621	0	0.23	0.688
CST3	FGA	991494	983008	ENSP00000366124	ENSP00000306361	0	0	0	0	0	0	0.9	0.181	0.912
LPA	ACE	984691	981253	ENSP00000321334	ENSP00000290866	0	0	0	0	0	0	0	0.463	0.462
PLG	SERPINI1	983339	981649	ENSP00000308938	ENSP00000295777	0	0	0	0	0	0.621	0	0.125	0.646
CD44	NID1	980495	979341	ENSP00000278385	ENSP00000264187	0	0	0	0	0	0	0	0.675	0.675
COL6A3	PCOLCE	981609	976600	ENSP00000295550	ENSP00000223061	0	0	0	0	0.44	0	0	0.173	0.506
XPNPEP2	MME	990283	988880	ENSP00000360147	ENSP00000353679	0	0	0	0	0	0	0	0.412	0.412
CD44	VWF	980495	978701	ENSP00000278385	ENSP00000261405	0	0	0	0	0	0	0	0.469	0.469
B2M	CD44	987000	980495	ENSP00000340858	ENSP00000278385	0	0	0	0	0	0	0.9	0.246	0.919
IFI30	NCAM1	994383	984374	ENSP00000384886	ENSP00000318472	0	0	0	0	0	0	0.9	0	0.899
FN1	SERPING1	987830	980496	ENSP00000346839	ENSP00000278407	0	0	0	0	0	0	0.9	0.241	0.918
SPINK5	LCAT	988770	979296	ENSP00000352936	ENSP00000264005	0	0	0	0	0	0	0	0.61	0.609
APOE	VTN	977866	976729	ENSP00000252486	ENSP00000226218	0	0	0	0	0.14	0	0	0.427	0.474
VCAM1	CDH1	981518	978794	ENSP00000294728	ENSP00000261769	0	0	0	0	0	0	0	0.428	0.428
ALB	NID1	981665	979341	ENSP00000295897	ENSP00000264187	0	0	0	0	0	0	0	0.463	0.462
TFF1	TFF3	981285	981283	ENSP00000291527	ENSP00000291525	0	0	0	0.905	0.463	0	0	0.802	0.503
SERPINA1	APP	988002	980902	ENSP00000348068	ENSP00000284981	0	0	0	0	0	0	0.9	0.173	0.911
MASP2	SERPING1	994239	980496	ENSP00000383690	ENSP00000278407	0	0	0	0	0	0.619	0	0.379	0.747
COL28A1	COL11A1	994029	988488	ENSP00000382356	ENSP00000351163	0	0	0.429	0.82	0	0	0.9	0	0.907
SERPINC1	HRG	989526	976976	ENSP00000356671	ENSP00000232003	0	0	0	0	0.147	0	0	0.653	0.684
IGF2	CD44	986678	980495	ENSP00000338297	ENSP00000278385	0	0	0	0	0	0	0.9	0.305	0.925
HP	LTF	988021	976972	ENSP00000348170	ENSP00000231751	0	0	0	0	0.169	0	0	0.563	0.612
DPP4	ATRN	988888	979066	ENSP00000353731	ENSP00000262919	0	0	0	0	0	0	0	0.658	0.657
L1CAM	LAMC1	990051	978364	ENSP00000359074	ENSP00000258341	0	0	0	0	0	0	0.9	0	0.899
APOA4	GC	988386	980262	ENSP00000350425	ENSP00000273951	0	0	0	0	0	0	0	0.429	0.429
RBP4	APOA2	990366	989579	ENSP00000360519	ENSP00000356969	0	0	0	0	0.61	0	0	0.203	0.668
PTPRC	PDGFRB	989454	978803	ENSP00000356346	ENSP00000261799	0	0	0	0	0	0.222	0	0.281	0.403
MUC1	APC	986750	978275	ENSP00000338983	ENSP00000257430	0	0	0	0	0	0.676	0	0.183	0.717
LCAT	APOE	979296	977866	ENSP00000264005	ENSP00000252486	0	0	0	0	0	0	0	0.783	0.782
COL5A1	LGALS3BP	990434	979033	ENSP00000360882	ENSP00000262776	0	0	0	0	0	0.62	0	0	0.619
MUC1	CDH1	986750	978794	ENSP00000338983	ENSP00000261769	0	0	0	0	0.144	0	0	0.907	0.915
MGAM	ANPEP	992861	982231	ENSP00000373973	ENSP00000300060	0	0	0	0	0	0	0	0.54	0.54
FN1	TNC	987830	979548	ENSP00000346839	ENSP00000265131	0	0	0	0.658	0.157	0.621	0	0.891	0.762
KNG1	VWF	979518	978701	ENSP00000265023	ENSP00000261405	0	0	0	0	0	0	0	0.54	0.54
FCN2	APP	981309	980902	ENSP00000291744	ENSP00000284981	0	0	0	0	0	0	0	0.801	0.801
ESAM	VWF	980542	978701	ENSP00000278927	ENSP00000261405	0	0	0	0	0.659	0	0	0.522	0.826
CTGF	FN1	989576	987830	ENSP00000356954	ENSP00000346839	0	0	0	0	0.137	0.619	0	0.946	0.98
CFI	F2	993429	983286	ENSP00000378130	ENSP00000308541	0	0	0.503	0.603	0.276	0	0	0.29	0.468
FN1	C3	987830	977490	ENSP00000346839	ENSP00000245907	0	0	0	0	0	0	0	0.428	0.428
CFH	COMP	989466	976540	ENSP00000356399	ENSP00000222271	0	0	0	0	0	0	0	0.467	0.467
PRNP	APOE	992007	977866	ENSP00000368748	ENSP00000252486	0	0	0	0	0	0.706	0	0.429	0.821
TF	MPO	979511	976656	ENSP00000264998	ENSP00000225275	0	0	0	0	0	0	0	0.411	0.411
EPHB2	L1CAM	991039	990051	ENSP00000363763	ENSP00000359074	0	0	0	0.433	0	0	0.9	0.181	0.907
CPE	DPP4	994489	988888	ENSP00000386104	ENSP00000353731	0	0	0	0	0	0	0	0.424	0.424
F2	AMBP	983286	979549	ENSP00000308541	ENSP00000265132	0	0	0	0	0.835	0.621	0	0.38	0.956
A2M	PLG	984997	983339	ENSP00000323929	ENSP00000308938	0	0	0	0	0.079	0	0.9	0.66	0.964
PRSS1	ALB	983308	981665	ENSP00000308720	ENSP00000295897	0	0	0	0	0	0.302	0	0.464	0.6
CFI	THBD	993429	991530	ENSP00000378130	ENSP00000366307	0	0	0	0	0	0	0	0.529	0.529
CTSB	ACPP	987186	984890	ENSP00000342070	ENSP00000323036	0	0	0	0	0	0	0	0.515	0.515
FBLN2	FN1	994291	987830	ENSP00000384169	ENSP00000346839	0	0	0	0	0	0.846	0	0.461	0.911
CSF1R	EGF	980974	979559	ENSP00000286301	ENSP00000265171	0	0	0	0	0	0	0	0.43	0.43
C2	C3	992696	977490	ENSP00000372853	ENSP00000245907	0	0	0	0	0	0	0	0.541	0.54
DLK1	ALB	986919	981665	ENSP00000340292	ENSP00000295897	0	0	0	0	0.196	0	0	0.305	0.403
COL6A3	CDH11	981609	979910	ENSP00000295550	ENSP00000268603	0	0	0	0	0.561	0	0	0.17	0.611
PTPRJ	CD27	996060	979752	ENSP00000400010	ENSP00000266557	0	0	0	0	0	0	0	0.468	0.468
FGA	APOH	983008	976037	ENSP00000306361	ENSP00000205948	0	0	0	0	0.714	0	0	0.246	0.77
HP	AMBP	988021	979549	ENSP00000348170	ENSP00000265132	0	0	0	0	0.272	0	0	0.464	0.584
KLK3	ALB	983954	981665	ENSP00000314151	ENSP00000295897	0	0	0	0	0	0.302	0	0.534	0.652
LAMP1	SYT7	986107	979263	ENSP00000333298	ENSP00000263846	0	0	0	0	0	0	0	0.462	0.462
COL4A3	GPC1	993597	979310	ENSP00000379823	ENSP00000264039	0	0	0	0	0	0	0	0.422	0.422
A2M	VWF	984997	978701	ENSP00000323929	ENSP00000261405	0	0	0	0	0.115	0	0	0.374	0.408
IGHG1	B2M	993075	987000	ENSP00000374990	ENSP00000340858	0	0	0	0	0	0.9	0	0.149	0.909
TF	APOA1	979511	977122	ENSP00000264998	ENSP00000236850	0	0	0	0	0.547	0.302	0.9	0.54	0.982
COL11A1	GP6	988488	983320	ENSP00000351163	ENSP00000308782	0	0	0	0	0	0	0.8	0	0.8
DPP4	ANPEP	988888	982231	ENSP00000353731	ENSP00000300060	0	0	0	0	0	0	0	0.752	0.752
FN1	REG3A	987830	982777	ENSP00000346839	ENSP00000304311	0	0	0	0	0	0.621	0	0.136	0.65
PROM1	CDH1	997773	978794	ENSP00000415481	ENSP00000261769	0	0	0	0	0	0	0	0.429	0.429
SERPINC1	COL18A1	989526	988745	ENSP00000356671	ENSP00000352798	0	0	0	0	0	0	0	0.42	0.419
CPM	KNG1	986776	979518	ENSP00000339157	ENSP00000265023	0	0	0	0	0	0	0	0.428	0.428
AHSG	APOA1	995381	977122	ENSP00000393887	ENSP00000236850	0	0	0	0	0.874	0	0	0.318	0.908
COL28A1	COL7A1	994029	985981	ENSP00000382356	ENSP00000332371	0	0	0	0.83	0	0	0.9	0	0.899
PLAU	PLG	990631	983339	ENSP00000361850	ENSP00000308938	0	0	0	0.828	0	0.621	0.9	0.971	0.966
GPC3	IGF2	990238	986678	ENSP00000359854	ENSP00000338297	0	0	0	0	0.194	0.621	0	0.903	0.966
PLAU	VTN	990631	976729	ENSP00000361850	ENSP00000226218	0	0	0	0	0	0.9	0.9	0.946	0.999
HRG	VTN	976976	976729	ENSP00000232003	ENSP00000226218	0	0	0	0	0.145	0	0	0.501	0.544
SERPINC1	FGA	989526	983008	ENSP00000356671	ENSP00000306361	0	0	0	0	0.643	0	0	0.285	0.727
LCAT	APOB	979296	977017	ENSP00000264005	ENSP00000233242	0	0	0	0	0.08	0	0	0.789	0.792
FLNA	SOD1	990005	980033	ENSP00000358866	ENSP00000270142	0	0	0	0	0	0	0.9	0.144	0.908
CFI	CFH	993429	989466	ENSP00000378130	ENSP00000356399	0	0	0	0	0.15	0.621	0.9	0.795	0.991
LYZ	LTF	978673	976972	ENSP00000261267	ENSP00000231751	0	0	0	0	0	0.621	0.9	0.84	0.993
HPX	TF	979700	979511	ENSP00000265983	ENSP00000264998	0	0	0	0	0.145	0	0	0.662	0.691
FGA	HRG	983008	976976	ENSP00000306361	ENSP00000232003	0	0	0	0	0.195	0.621	0	0.462	0.813
CUBN	LPA	991696	984691	ENSP00000367064	ENSP00000321334	0	0	0	0	0	0	0	0.412	0.412
AGT	HP	989305	988021	ENSP00000355627	ENSP00000348170	0	0	0	0	0.141	0	0	0.411	0.46
B2M	TF	987000	979511	ENSP00000340858	ENSP00000264998	0	0	0	0	0	0	0	0.5	0.5
NCAM1	ALB	984374	981665	ENSP00000318472	ENSP00000295897	0	0	0	0	0	0	0	0.563	0.563
PROM1	MCAM	997773	979308	ENSP00000415481	ENSP00000264036	0	0	0	0	0	0	0	0.66	0.659
ALDOA	SERPINF2	986512	984765	ENSP00000336927	ENSP00000321853	0	0	0	0	0	0	0.9	0	0.899
COL14A1	COL1A1	981970	976714	ENSP00000297848	ENSP00000225964	0	0	0	0.614	0	0	0.9	0.123	0.902
APOA4	LCAT	988386	979296	ENSP00000350425	ENSP00000264005	0	0	0	0	0	0	0	0.541	0.54
ACPP	CTSD	984890	977119	ENSP00000323036	ENSP00000236671	0	0	0	0	0	0	0	0.657	0.657
DPP4	ACE	988888	981253	ENSP00000353731	ENSP00000290866	0	0	0	0	0	0	0	0.52	0.52
CALM3	TF	981274	979511	ENSP00000291295	ENSP00000264998	0	0	0	0	0	0	0	0.462	0.462
IFI30	VCAM1	994383	981518	ENSP00000384886	ENSP00000294728	0	0	0	0	0	0	0.9	0	0.899
FCGR3A	CD14	989573	982769	ENSP00000356946	ENSP00000304236	0	0	0	0	0.551	0	0	0.25	0.641
CST3	APOA1	991494	977122	ENSP00000366124	ENSP00000236850	0	0	0	0	0	0	0.9	0.379	0.933
VWF	LYVE1	978701	978171	ENSP00000261405	ENSP00000256178	0	0	0	0	0.218	0	0	0.379	0.481
PLG	APOB	983339	977017	ENSP00000308938	ENSP00000233242	0	0	0	0	0.196	0	0	0.917	0.929
THBD	CFH	991530	989466	ENSP00000366307	ENSP00000356399	0	0	0	0	0	0	0	0.422	0.422
PLG	LYZ	983339	978673	ENSP00000308938	ENSP00000261267	0	0	0	0	0	0	0	0.515	0.515
RBP4	HP	990366	988021	ENSP00000360519	ENSP00000348170	0	0	0	0	0.133	0	0	0.366	0.413
IGF2R	IGF2	988216	986678	ENSP00000349437	ENSP00000338297	0	0	0	0	0	0.997	0	0.953	0.999
C6	C9	979185	979183	ENSP00000263413	ENSP00000263408	0	0	0	0.823	0	0	0.54	0.425	0.571
MUC5B	EGF	997803	979559	ENSP00000415793	ENSP00000265171	0	0	0	0.416	0	0	0	0.878	0.539
KLK3	SYT7	983954	979263	ENSP00000314151	ENSP00000263846	0	0	0	0	0	0	0	0.403	0.402
COL5A3	COL1A1	979475	976714	ENSP00000264828	ENSP00000225964	0	0	0	0.912	0	0	0.9	0.378	0.902
FBLN5	LUM	987585	979766	ENSP00000345008	ENSP00000266718	0	0	0	0	0.223	0	0	0.318	0.434
SPP1	EGF	993479	979559	ENSP00000378517	ENSP00000265171	0	0	0	0	0	0	0	0.86	0.86
ITIH4	AMBP	979712	979549	ENSP00000266041	ENSP00000265132	0	0	0	0	0.281	0	0	0.791	0.839
IGF2R	TF	988216	979511	ENSP00000349437	ENSP00000264998	0	0	0	0	0	0	0	0.509	0.508
LRP2	LTF	979259	976972	ENSP00000263816	ENSP00000231751	0	0	0	0	0	0	0	0.648	0.647
MME	APLP2	988880	979203	ENSP00000353679	ENSP00000263574	0	0	0	0	0	0	0	0.47	0.469
COL4A6	COL5A1	990518	990434	ENSP00000361290	ENSP00000360882	0	0	0.523	0.857	0	0	0.9	0.257	0.909
IGFBP3	FN1	992347	987830	ENSP00000370473	ENSP00000346839	0	0	0	0	0.252	0.846	0	0.885	0.985
CSPG4	SDC1	983791	978042	ENSP00000312506	ENSP00000254351	0	0	0	0	0	0	0.9	0.259	0.92
FCGR3A	CD55	989573	984153	ENSP00000356946	ENSP00000316333	0	0	0	0	0	0	0	0.43	0.43
ALB	EGF	981665	979559	ENSP00000295897	ENSP00000265171	0	0	0	0	0	0	0.9	0.464	0.942
HP	ALB	988021	981665	ENSP00000348170	ENSP00000295897	0	0	0	0	0.205	0.302	0	0.752	0.843
CD7	CD27	983729	979752	ENSP00000312027	ENSP00000266557	0	0	0	0	0.141	0	0	0.424	0.471
PRNP	ALB	992007	981665	ENSP00000368748	ENSP00000295897	0	0	0	0	0	0	0	0.412	0.412
GP6	CALM3	983320	981274	ENSP00000308782	ENSP00000291295	0	0	0	0	0	0	0	0.844	0.844
THY1	CD44	980852	980495	ENSP00000284240	ENSP00000278385	0	0	0	0	0	0	0	0.75	0.75
PDGFRB	EFNB1	978803	976027	ENSP00000261799	ENSP00000204961	0	0	0	0	0	0	0	0.8	0.8
SERPINA7	TF	985601	979511	ENSP00000329374	ENSP00000264998	0	0	0	0	0.133	0	0	0.379	0.425
PSAP	GM2A	993461	988253	ENSP00000378394	ENSP00000349687	0	0	0	0	0.138	0	0	0.562	0.597
IGHG1	NRP1	993075	979597	ENSP00000374990	ENSP00000265371	0	0	0	0	0	0.9	0	0	0.899
PNP	THY1	989011	980852	ENSP00000354532	ENSP00000284240	0	0	0	0	0	0	0	0.504	0.504
CDH11	COL1A1	979910	976714	ENSP00000268603	ENSP00000225964	0	0	0	0	0.64	0	0	0.29	0.727
SOD1	PEBP1	980033	978681	ENSP00000270142	ENSP00000261313	0	0	0	0	0.503	0	0	0.122	0.534
HP	A2M	988021	984997	ENSP00000348170	ENSP00000323929	0	0	0	0	0	0	0	0.752	0.752
FN1	NOV	987830	978487	ENSP00000346839	ENSP00000259526	0	0	0	0	0	0.621	0	0.3	0.716
PTPRJ	PDGFRB	996060	978803	ENSP00000400010	ENSP00000261799	0	0	0	0	0	0.872	0.9	0	0.986
CST3	HMCN1	991494	980109	ENSP00000366124	ENSP00000271588	0	0	0	0	0	0	0	0.4	0.4
CD55	C3	984153	977490	ENSP00000316333	ENSP00000245907	0	0	0	0	0	0	0.9	0.61	0.958
VWF	VTN	978701	976729	ENSP00000261405	ENSP00000226218	0	0	0	0	0	0	0	0.752	0.752
SIRPA	COL14A1	988039	981970	ENSP00000348307	ENSP00000297848	0	0	0	0	0	0	0	0.61	0.609
FGA	THBS1	983008	978566	ENSP00000306361	ENSP00000260356	0	0	0	0	0	0.621	0.72	0	0.886
FGA	GC	983008	980262	ENSP00000306361	ENSP00000273951	0	0	0	0	0.437	0	0	0.23	0.537
F2	VTN	983286	976729	ENSP00000308541	ENSP00000226218	0	0	0	0	0.312	0	0	0.492	0.628
CA2	KNG1	980926	979518	ENSP00000285379	ENSP00000265023	0	0	0	0	0	0	0	0.542	0.542
CTSB	APOE	987186	977866	ENSP00000342070	ENSP00000252486	0	0	0	0	0	0.621	0	0.43	0.769
CTSB	LAMP1	987186	986107	ENSP00000342070	ENSP00000333298	0	0	0	0	0.129	0	0	0.476	0.512
IGF2R	ALB	988216	981665	ENSP00000349437	ENSP00000295897	0	0	0	0	0	0	0	0.426	0.425
FN1	LPA	987830	984691	ENSP00000346839	ENSP00000321334	0	0	0	0	0	0.621	0	0.318	0.724
FN1	APOA1	987830	977122	ENSP00000346839	ENSP00000236850	0	0	0	0	0	0.302	0	0.318	0.491
F2	VCAM1	983286	981518	ENSP00000308541	ENSP00000294728	0	0	0	0	0	0	0	0.476	0.477
ALB	APOH	981665	976037	ENSP00000295897	ENSP00000205948	0	0	0	0	0.772	0	0	0.427	0.86
CST3	AMBP	991494	979549	ENSP00000366124	ENSP00000265132	0	0	0	0	0	0	0	0.43	0.43
COL6A3	PDGFRB	981609	978803	ENSP00000295550	ENSP00000261799	0	0	0	0	0.498	0	0	0.238	0.592
SPINK5	LPA	988770	984691	ENSP00000352936	ENSP00000321334	0	0	0	0	0	0	0	0.67	0.669
FN1	ACE	987830	981253	ENSP00000346839	ENSP00000290866	0	0	0	0	0	0	0	0.543	0.543
MASP2	C4A	994239	992691	ENSP00000383690	ENSP00000372815	0	0	0	0	0	0.9	0	0.43	0.939
IGF2	IGFBP4	986678	980005	ENSP00000338297	ENSP00000269593	0	0	0	0	0	0.621	0.9	0.379	0.973
CD55	CD44	984153	980495	ENSP00000316333	ENSP00000278385	0	0	0	0	0	0	0	0.462	0.462
ACE	MPO	981253	976656	ENSP00000290866	ENSP00000225275	0	0	0	0	0	0	0	0.43	0.43
GPX3	TXN	992805	991017	ENSP00000373477	ENSP00000363641	0	0	0	0	0	0	0	0.525	0.525
VWF	COL1A1	978701	976714	ENSP00000261405	ENSP00000225964	0	0	0	0	0.224	0.621	0	0.199	0.731
COL4A1	SAA2	991286	978230	ENSP00000364979	ENSP00000256733	0	0	0	0	0	0.62	0	0.063	0.619
CDH1	SDC1	978794	978042	ENSP00000261769	ENSP00000254351	0	0	0	0	0	0	0	0.885	0.885
LEAP2	AMBP	981853	979549	ENSP00000296877	ENSP00000265132	0	0	0	0	0.509	0	0	0	0.51
MME	ANPEP	988880	982231	ENSP00000353679	ENSP00000300060	0	0	0	0	0	0	0	0.752	0.752
SERPINC1	KNG1	989526	979518	ENSP00000356671	ENSP00000265023	0	0	0	0	0.318	0	0	0.565	0.683
RNASE2	ALB	982656	981665	ENSP00000303276	ENSP00000295897	0	0	0	0	0	0	0	0.61	0.609
GSN	FGA	990874	983008	ENSP00000362924	ENSP00000306361	0	0	0	0	0	0	0.9	0.2	0.914
PRNP	VTN	992007	976729	ENSP00000368748	ENSP00000226218	0	0	0	0	0	0	0	0.814	0.814
HP	LRG1	988021	982562	ENSP00000348170	ENSP00000302621	0	0	0	0	0.132	0	0	0.369	0.416
AZGP1	PROCR	981351	976252	ENSP00000292401	ENSP00000216968	0	0	0	0	0	0	0.36	0.145	0.416
L1CAM	NCAM1	990051	984374	ENSP00000359074	ENSP00000318472	0	0	0	0.651	0	0.621	0.9	0.901	0.972
NID1	LAMC1	979341	978364	ENSP00000264187	ENSP00000258341	0	0	0	0.445	0.074	0.738	0	0.675	0.835
FGB	AMBP	982976	979549	ENSP00000306099	ENSP00000265132	0	0	0	0	0.692	0	0	0.202	0.738
FN1	KNG1	987830	979518	ENSP00000346839	ENSP00000265023	0	0	0	0	0	0	0.9	0.533	0.95
ANPEP	ENPEP	982231	979556	ENSP00000300060	ENSP00000265162	0	0	0.525	0.886	0	0	0.9	0.752	0.913
FN1	PLG	987830	983339	ENSP00000346839	ENSP00000308938	0	0	0	0	0	0.619	0.9	0.783	0.99
COL4A2	COL11A1	988874	988488	ENSP00000353654	ENSP00000351163	0	0	0.45	0.847	0	0	0.9	0.07	0.906
CSPG4	GPC1	983791	979310	ENSP00000312506	ENSP00000264039	0	0	0	0	0	0	0.9	0.079	0.901
CUBN	GC	991696	980262	ENSP00000367064	ENSP00000273951	0	0	0	0	0	0.621	0.9	0.563	0.981
SERPINC1	APOB	989526	977017	ENSP00000356671	ENSP00000233242	0	0	0	0	0.547	0	0	0.428	0.723
GPHN	NEO1	982617	978838	ENSP00000303019	ENSP00000261908	0	0	0	0	0	0	0	0.55	0.55
THBD	F2	991530	983286	ENSP00000366307	ENSP00000308541	0	0	0	0	0	0.998	0.9	0.796	0.999
B2M	LYZ	987000	978673	ENSP00000340858	ENSP00000261267	0	0	0	0	0	0	0.9	0.518	0.948
GC	HPX	980262	979700	ENSP00000273951	ENSP00000265983	0	0	0	0	0.455	0	0	0.54	0.732
PLXDC1	ISLR	984995	977705	ENSP00000323927	ENSP00000249842	0	0	0	0	0.539	0	0	0	0.539
ADAMTSL2	LTBP1	987781	987780	ENSP00000346478	ENSP00000346467	0	0	0	0	0	0	0	0.778	0.778
HSPG2	APOA1	991052	977122	ENSP00000363827	ENSP00000236850	0	0	0	0	0	0	0.9	0	0.899
IGF2R	IGFBP1	988216	980368	ENSP00000349437	ENSP00000275525	0	0	0	0	0	0	0	0.54	0.54
FBLN1	APP	985859	980902	ENSP00000331544	ENSP00000284981	0	0	0	0	0	0.621	0	0	0.621
LRP2	APOH	979259	976037	ENSP00000263816	ENSP00000205948	0	0	0	0	0	0.621	0	0.367	0.743
COL4A2	SDC1	988874	978042	ENSP00000353654	ENSP00000254351	0	0	0	0	0	0	0.8	0	0.8
KLK3	EGF	983954	979559	ENSP00000314151	ENSP00000265171	0	0	0	0	0	0	0	0.463	0.462
COL28A1	COL4A3	994029	993597	ENSP00000382356	ENSP00000379823	0	0	0.267	0.817	0	0	0.9	0	0.903
ANPEP	ACE	982231	981253	ENSP00000300060	ENSP00000290866	0	0	0	0	0	0	0	0.542	0.542
CD44	APOE	980495	977866	ENSP00000278385	ENSP00000252486	0	0	0	0	0.064	0	0	0.504	0.504
CUBN	APOA1	991696	977122	ENSP00000367064	ENSP00000236850	0	0	0	0	0	0	0.9	0.466	0.943
COL5A1	COL14A1	990434	981970	ENSP00000360882	ENSP00000297848	0	0	0	0.597	0	0	0.9	0.159	0.904
ALB	APOA1	981665	977122	ENSP00000295897	ENSP00000236850	0	0	0	0	0.807	0.302	0.9	0.672	0.994
COL18A1	COL5A3	988745	979475	ENSP00000352798	ENSP00000264828	0	0	0.488	0	0	0	0.9	0.168	0.951
CDH2	TNC	979959	979548	ENSP00000269141	ENSP00000265131	0	0	0	0	0	0	0	0.464	0.463
COL4A3	COL11A1	993597	988488	ENSP00000379823	ENSP00000351163	0	0	0.497	0.865	0	0	0.9	0.229	0.908
GPC3	SERPINA7	990238	985601	ENSP00000359854	ENSP00000329374	0	0	0	0	0.54	0	0	0	0.54
FN1	CD44	987830	980495	ENSP00000346839	ENSP00000278385	0	0	0	0	0	0.621	0.8	0.954	0.996
AGT	VCAM1	989305	981518	ENSP00000355627	ENSP00000294728	0	0	0	0	0	0	0	0.57	0.57
PLG	CHGA	983339	976223	ENSP00000308938	ENSP00000216492	0	0	0	0	0	0.621	0	0.183	0.669
COL4A3	COL14A1	993597	981970	ENSP00000379823	ENSP00000297848	0	0	0	0.589	0	0	0.9	0	0.899
COL4A6	NID1	990518	979341	ENSP00000361290	ENSP00000264187	0	0	0	0	0	0	0	0.418	0.418
MGAM	ENPEP	992861	979556	ENSP00000373973	ENSP00000265162	0	0	0	0	0	0	0	0.43	0.43
CDH1	VTN	978794	976729	ENSP00000261769	ENSP00000226218	0	0	0	0	0	0	0	0.501	0.501
LCN2	LRP2	980457	979259	ENSP00000277480	ENSP00000263816	0	0	0	0	0	0.621	0	0.874	0.949
CDH1	APC2	978794	977027	ENSP00000261769	ENSP00000233607	0	0	0	0	0	0.769	0.72	0.176	0.939
CALM3	MCAM	981274	979308	ENSP00000291295	ENSP00000264036	0	0	0	0	0	0	0	0.51	0.51
SERPINF2	F2	984765	983286	ENSP00000321853	ENSP00000308541	0	0	0	0	0.126	0	0	0.65	0.673
HSPG2	B2M	991052	987000	ENSP00000363827	ENSP00000340858	0	0	0	0	0	0	0.9	0.23	0.917
CD14	CSF1R	982769	980974	ENSP00000304236	ENSP00000286301	0	0	0	0	0.787	0	0	0.2	0.818
MUC6	TFF1	996812	981285	ENSP00000406861	ENSP00000291527	0	0	0	0	0	0.621	0	0.563	0.823
EGF	KNG1	979559	979518	ENSP00000265171	ENSP00000265023	0	0	0	0	0	0	0.9	0.899	0.989
CUBN	TF	991696	979511	ENSP00000367064	ENSP00000264998	0	0	0	0	0	0.621	0	0.425	0.767
PLAU	COL18A1	990631	988745	ENSP00000361850	ENSP00000352798	0	0	0	0	0	0	0	0.426	0.425
MUC5B	LTF	997803	976972	ENSP00000415793	ENSP00000231751	0	0	0	0	0	0	0	0.427	0.427
TXN	CALM3	991017	981274	ENSP00000363641	ENSP00000291295	0	0	0	0	0	0	0	0.425	0.424
MUC5B	TFF3	997803	981283	ENSP00000415793	ENSP00000291525	0	0	0	0	0.109	0	0	0.886	0.891
FBN1	COL6A3	985164	981609	ENSP00000325527	ENSP00000295550	0	0	0	0	0.384	0	0	0.296	0.538
SERPING1	KNG1	980496	979518	ENSP00000278407	ENSP00000265023	0	0	0	0	0	0	0.9	0.563	0.953
TFF2	EGF	981284	979559	ENSP00000291526	ENSP00000265171	0	0	0	0	0	0	0	0.426	0.425
SERPINC1	GPC1	989526	979310	ENSP00000356671	ENSP00000264039	0	0	0	0	0	0	0.9	0.2	0.914
ALB	HPX	981665	979700	ENSP00000295897	ENSP00000265983	0	0	0	0	0.284	0.302	0	0.642	0.796
PLG	KNG1	983339	979518	ENSP00000308938	ENSP00000265023	0	0	0	0	0.319	0.621	0.9	0.648	0.988
COL7A1	COL14A1	985981	981970	ENSP00000332371	ENSP00000297848	0	0	0	0.768	0	0	0.9	0	0.899
COL18A1	COL14A1	988745	981970	ENSP00000352798	ENSP00000297848	0	0	0	0	0	0	0.9	0.148	0.909
TTN	ALB	988054	981665	ENSP00000348444	ENSP00000295897	0	0	0	0	0	0.302	0	0.318	0.491
KNG1	HRG	979518	976976	ENSP00000265023	ENSP00000232003	0	0	0	0.576	0.348	0	0	0.677	0.529
NCAM1	YIPF3	984374	978501	ENSP00000318472	ENSP00000259737	0	0	0	0	0	0	0	0.601	0.601
AGT	FN1	989305	987830	ENSP00000355627	ENSP00000346839	0	0	0	0	0	0	0	0.589	0.59
PLAU	FGA	990631	983008	ENSP00000361850	ENSP00000306361	0	0	0	0	0	0	0.9	0.386	0.934
ACPP	LYZ	984890	978673	ENSP00000323036	ENSP00000261267	0	0	0	0	0	0	0	0.562	0.562
PLAU	CDH1	990631	978794	ENSP00000361850	ENSP00000261769	0	0	0	0	0	0	0	0.529	0.529
COL15A1	COL5A3	991112	979475	ENSP00000364140	ENSP00000264828	0	0	0.302	0.764	0	0	0.9	0.147	0.908
CALM3	CA2	981274	980926	ENSP00000291295	ENSP00000285379	0	0	0	0	0	0	0	0.954	0.954
CALM3	CDH1	981274	978794	ENSP00000291295	ENSP00000261769	0	0	0	0	0	0	0	0.43	0.43
AGT	KNG1	989305	979518	ENSP00000355627	ENSP00000265023	0	0	0	0	0.085	0.621	0	0.61	0.846
PLG	CDH1	983339	978794	ENSP00000308938	ENSP00000261769	0	0	0	0	0	0	0	0.429	0.429
THBD	FGB	991530	982976	ENSP00000366307	ENSP00000306099	0	0	0	0	0	0	0	0.421	0.42
AMBP	C3	979549	977490	ENSP00000265132	ENSP00000245907	0	0	0	0	0.207	0	0	0.317	0.422
PTPN13	EFNB1	995476	976027	ENSP00000394794	ENSP00000204961	0	0	0	0	0	0.678	0.9	0.865	0.995
SERPING1	EGF	980496	979559	ENSP00000278407	ENSP00000265171	0	0	0	0	0	0	0.9	0.073	0.901
C3	OLFM4	977490	976338	ENSP00000245907	ENSP00000219022	0	0	0	0	0	0.621	0	0.063	0.621
DST	APC	990223	978275	ENSP00000359790	ENSP00000257430	0	0	0	0	0	0.233	0.36	0.124	0.51
CFH	SERPING1	989466	980496	ENSP00000356399	ENSP00000278407	0	0	0	0	0.192	0	0	0.376	0.461
DDR1	NOV	995053	978487	ENSP00000390877	ENSP00000259526	0	0	0	0	0	0	0	0.838	0.838
SOD3	ACE	992513	981253	ENSP00000371554	ENSP00000290866	0	0	0	0	0	0	0	0.842	0.842
B2M	A2M	987000	984997	ENSP00000340858	ENSP00000323929	0	0	0	0	0	0.621	0	0.498	0.796
LUM	ENO1	979766	977078	ENSP00000266718	ENSP00000234590	0	0	0	0	0	0	0	0.505	0.505
PROZ	F2	991227	983286	ENSP00000364697	ENSP00000308541	0	0	0	0.618	0.128	0.621	0	0.127	0.656
FCGR3A	CSF1R	989573	980974	ENSP00000356946	ENSP00000286301	0	0	0	0.619	0.513	0	0	0.196	0.539
FGA	IGFBP1	983008	980368	ENSP00000306361	ENSP00000275525	0	0	0	0	0.611	0	0	0.104	0.628
TF	APOH	979511	976037	ENSP00000264998	ENSP00000205948	0	0	0	0	0.607	0	0	0.276	0.697
PTPN13	APC	995476	978275	ENSP00000394794	ENSP00000257430	0	0	0	0	0	0.846	0	0.237	0.875
RNASE1	DNASE1	987470	977562	ENSP00000344193	ENSP00000246949	0	0	0	0	0	0	0	0.534	0.534
RBP4	LCN2	990366	980457	ENSP00000360519	ENSP00000277480	0	0	0	0	0	0	0	0.466	0.466
XPNPEP2	DPP4	990283	988888	ENSP00000360147	ENSP00000353731	0	0	0	0	0	0	0	0.437	0.436
DPT	FN1	989545	987830	ENSP00000356791	ENSP00000346839	0	0	0	0	0	0	0	0.838	0.838
CST3	ACE	991494	981253	ENSP00000366124	ENSP00000290866	0	0	0	0	0	0	0	0.501	0.501
APOA4	ALB	988386	981665	ENSP00000350425	ENSP00000295897	0	0	0	0	0	0.302	0	0.275	0.459
ANXA2	CALM3	987719	981274	ENSP00000346032	ENSP00000291295	0	0	0	0	0	0	0	0.878	0.878
F2	C6	983286	979185	ENSP00000308541	ENSP00000263413	0	0	0	0	0	0.621	0	0	0.621
COL28A1	COL4A2	994029	988874	ENSP00000382356	ENSP00000353654	0	0	0.297	0.799	0	0	0.9	0	0.905
GSN	TTN	990874	988054	ENSP00000362924	ENSP00000348444	0	0	0	0	0	0	0	0.412	0.412
GP6	COL5A3	983320	979475	ENSP00000308782	ENSP00000264828	0	0	0	0	0	0	0.8	0	0.8
MME	APOE	988880	977866	ENSP00000353679	ENSP00000252486	0	0	0	0	0	0	0	0.461	0.461
UTRN	DAG1	989491	983783	ENSP00000356515	ENSP00000312435	0	0	0	0	0	0.846	0.36	0.947	0.994
COL14A1	COL5A3	981970	979475	ENSP00000297848	ENSP00000264828	0	0	0	0.586	0	0	0.9	0.077	0.9
AGT	APOE	989305	977866	ENSP00000355627	ENSP00000252486	0	0	0	0	0	0	0	0.53	0.53
CTGF	ALB	989576	981665	ENSP00000356954	ENSP00000295897	0	0	0	0	0	0	0	0.463	0.462
FBLN5	LPA	987585	984691	ENSP00000345008	ENSP00000321334	0	0	0	0	0	0.621	0	0.081	0.628
NCAM1	CD44	984374	980495	ENSP00000318472	ENSP00000278385	0	0	0	0	0	0	0.9	0.614	0.958
AGT	ALB	989305	981665	ENSP00000355627	ENSP00000295897	0	0	0	0	0.3	0	0	0.5	0.626
APOA2	AMBP	989579	979549	ENSP00000356969	ENSP00000265132	0	0	0	0	0.867	0	0	0.197	0.886
LAMP1	CD27	986107	979752	ENSP00000333298	ENSP00000266557	0	0	0	0	0	0	0	0.46	0.46
F2	ACE	983286	981253	ENSP00000308541	ENSP00000290866	0	0	0	0	0	0	0	0.541	0.54
COL6A1	COL4A2	989197	988874	ENSP00000355180	ENSP00000353654	0	0	0.29	0.737	0.243	0	0.9	0.317	0.929
PLG	CD44	983339	980495	ENSP00000308938	ENSP00000278385	0	0	0	0	0	0	0	0.468	0.468
COL18A1	PLG	988745	983339	ENSP00000352798	ENSP00000308938	0	0	0	0	0	0	0	0.428	0.428
GC	AMBP	980262	979549	ENSP00000273951	ENSP00000265132	0	0	0	0	0.558	0	0	0.34	0.688
SPP1	PLAU	993479	990631	ENSP00000378517	ENSP00000361850	0	0	0	0	0	0	0	0.854	0.854
APOA4	HP	988386	988021	ENSP00000350425	ENSP00000348170	0	0	0	0	0	0	0	0.429	0.429
AGT	MEP1A	989305	976928	ENSP00000355627	ENSP00000230588	0	0	0	0	0	0.599	0	0	0.599
FN1	KLK3	987830	983954	ENSP00000346839	ENSP00000314151	0	0	0	0	0	0.621	0	0.374	0.746
ORM1	APOH	978473	976037	ENSP00000259396	ENSP00000205948	0	0	0	0	0.639	0	0	0.271	0.719
COL4A6	COL12A1	990518	985129	ENSP00000361290	ENSP00000325146	0	0	0	0	0	0	0.9	0	0.899
NID1	LGALS3BP	979341	979033	ENSP00000264187	ENSP00000262776	0	0	0	0	0	0.62	0	0.18	0.667
CA2	TYRO3	980926	979256	ENSP00000285379	ENSP00000263798	0	0	0	0	0	0	0	0.412	0.412
COL4A2	COL14A1	988874	981970	ENSP00000353654	ENSP00000297848	0	0	0	0.572	0	0	0.9	0	0.899
IGF2	F2	986678	983286	ENSP00000338297	ENSP00000308541	0	0	0	0	0.17	0	0.9	0.158	0.92
C7	PLG	984782	983339	ENSP00000322061	ENSP00000308938	0	0	0	0	0	0.621	0	0.067	0.622
CFI	ENPEP	993429	979556	ENSP00000378130	ENSP00000265162	0	0	0	0	0	0	0	0.623	0.623
GC	APOA1	980262	977122	ENSP00000273951	ENSP00000236850	0	0	0	0	0.364	0	0	0.43	0.613
S100A9	S100A8	989739	989737	ENSP00000357727	ENSP00000357721	0	0	0	0.854	0.92	0.995	0.9	0.971	0.999
CD7	THY1	983729	980852	ENSP00000312027	ENSP00000284240	0	0	0	0	0	0	0	0.422	0.422
AZGP1	GC	981351	980262	ENSP00000292401	ENSP00000273951	0	0	0	0	0	0	0	0.421	0.42
SERPINC1	HP	989526	988021	ENSP00000356671	ENSP00000348170	0	0	0	0	0.174	0	0	0.466	0.529
TTN	CALM3	988054	981274	ENSP00000348444	ENSP00000291295	0	0	0	0	0	0	0	0.461	0.461
PLG	VTN	983339	976729	ENSP00000308938	ENSP00000226218	0	0	0	0	0.24	0	0	0.791	0.831
SAA2	APOA1	978230	977122	ENSP00000256733	ENSP00000236850	0	0	0	0	0	0.62	0	0.481	0.789
A2M	TF	984997	979511	ENSP00000323929	ENSP00000264998	0	0	0	0	0	0	0	0.67	0.669
CFH	LYVE1	989466	978171	ENSP00000356399	ENSP00000256178	0	0	0	0	0.115	0	0	0.37	0.404
TF	CDH1	979511	978794	ENSP00000264998	ENSP00000261769	0	0	0	0	0	0	0	0.431	0.43
GPC3	APOB	990238	977017	ENSP00000359854	ENSP00000233242	0	0	0	0	0.548	0	0	0	0.548
APOA2	APOH	989579	976037	ENSP00000356969	ENSP00000205948	0	0	0	0	0.842	0	0	0.369	0.893
APOA2	APOE	989579	977866	ENSP00000356969	ENSP00000252486	0	0	0	0	0.13	0	0.9	0.783	0.978
APOA4	APOE	988386	977866	ENSP00000350425	ENSP00000252486	0	0	0	0.753	0	0	0.9	0.613	0.914
TTN	SOD1	988054	980033	ENSP00000348444	ENSP00000270142	0	0	0	0	0	0	0.9	0.109	0.904
DAG1	NID1	983783	979341	ENSP00000312435	ENSP00000264187	0	0	0	0	0	0	0	0.614	0.613
CALM3	APOE	981274	977866	ENSP00000291295	ENSP00000252486	0	0	0	0	0	0	0	0.425	0.424
AMBP	CP	979549	979423	ENSP00000265132	ENSP00000264613	0	0	0	0	0.228	0	0	0.341	0.457
PRNP	OPCML	992007	985784	ENSP00000368748	ENSP00000330862	0	0	0	0	0	0.643	0	0.309	0.737
ALB	CDH2	981665	979959	ENSP00000295897	ENSP00000269141	0	0	0	0	0	0	0	0.46	0.46
CFH	ENO1	989466	977078	ENSP00000356399	ENSP00000234590	0	0	0	0	0	0	0	0.43	0.43
RBP4	HPX	990366	979700	ENSP00000360519	ENSP00000265983	0	0	0	0	0.364	0	0	0.251	0.491
HP	SAA2	988021	978230	ENSP00000348170	ENSP00000256733	0	0	0	0	0	0	0	0.542	0.542
KNG1	TF	979518	979511	ENSP00000265023	ENSP00000264998	0	0	0	0	0	0	0	0.429	0.429
XPNPEP2	KNG1	990283	979518	ENSP00000360147	ENSP00000265023	0	0	0	0	0	0	0	0.567	0.567
A2M	HRG	984997	976976	ENSP00000323929	ENSP00000232003	0	0	0	0	0.171	0	0	0.394	0.463
GSN	ALB	990874	981665	ENSP00000362924	ENSP00000295897	0	0	0	0	0	0.302	0	0.506	0.632
COL18A1	APOE	988745	977866	ENSP00000352798	ENSP00000252486	0	0	0	0	0	0	0	0.433	0.433
IGFBP3	TF	992347	979511	ENSP00000370473	ENSP00000264998	0	0	0	0	0.109	0.845	0	0.867	0.979
DDR1	PDGFRB	995053	978803	ENSP00000390877	ENSP00000261799	0	0	0	0	0	0	0	0.821	0.821
COL12A1	COL1A1	985129	976714	ENSP00000325146	ENSP00000225964	0	0	0	0.627	0.478	0	0.9	0.393	0.951
COL4A1	APP	991286	980902	ENSP00000364979	ENSP00000284981	0	0	0	0	0	0.62	0	0.144	0.652
PLAU	SERPINF2	990631	984765	ENSP00000361850	ENSP00000321853	0	0	0	0	0	0.621	0	0.481	0.79
SPP1	VTN	993479	976729	ENSP00000378517	ENSP00000226218	0	0	0	0	0	0	0	0.61	0.609
AMBP	APOA1	979549	977122	ENSP00000265132	ENSP00000236850	0	0	0	0	0.862	0	0	0.307	0.898
SDC1	APOB	978042	977017	ENSP00000254351	ENSP00000233242	0	0	0	0	0	0	0.9	0.164	0.91
APP	KNG1	980902	979518	ENSP00000284981	ENSP00000265023	0	0	0	0	0	0.621	0.9	0.379	0.973
DPP4	LRP2	988888	979259	ENSP00000353731	ENSP00000263816	0	0	0	0	0	0	0	0.431	0.43
CDH2	PVRL2	979959	977865	ENSP00000269141	ENSP00000252483	0	0	0	0	0	0	0	0.867	0.867
MGAM	MGA	992861	976398	ENSP00000373973	ENSP00000219905	0	0	0	0	0	0	0	0.893	0.893
HPX	CP	979700	979423	ENSP00000265983	ENSP00000264613	0	0	0	0	0	0	0	0.61	0.609
EGF	SDC1	979559	978042	ENSP00000265171	ENSP00000254351	0	0	0	0	0	0	0	0.857	0.857
ACE	APOA1	981253	977122	ENSP00000290866	ENSP00000236850	0	0	0	0	0	0	0	0.466	0.466
CD248	COL1A1	983234	976714	ENSP00000308117	ENSP00000225964	0	0	0	0	0.47	0	0	0.074	0.476
COL15A1	GPC4	991112	990240	ENSP00000364140	ENSP00000359864	0	0	0	0	0	0	0	0.679	0.679
CD44	COL5A3	980495	979475	ENSP00000278385	ENSP00000264828	0	0	0	0	0	0	0.8	0	0.8
THBD	VWF	991530	978701	ENSP00000366307	ENSP00000261405	0	0	0	0.496	0.114	0	0	0.79	0.46
CD300A	RNASE2	988821	982656	ENSP00000353259	ENSP00000303276	0	0	0	0	0	0	0	0.92	0.92
KNG1	APOE	979518	977866	ENSP00000265023	ENSP00000252486	0	0	0	0	0	0	0	0.461	0.461
MBP	EGF	988032	979559	ENSP00000348273	ENSP00000265171	0	0	0	0	0	0	0	0.514	0.514
HP	C1RL	988021	979748	ENSP00000348170	ENSP00000266542	0	0	0	0.788	0	0.621	0	0.675	0.673
SERPINA1	SERPING1	988002	980496	ENSP00000348068	ENSP00000278407	0	0	0.525	0.778	0	0	0.9	0.341	0.916
GC	TF	980262	979511	ENSP00000273951	ENSP00000264998	0	0	0	0	0	0	0	0.61	0.609
MUC5B	LYZ	997803	978673	ENSP00000415793	ENSP00000261267	0	0	0	0	0	0	0	0.424	0.424
C7	C9	984782	979183	ENSP00000322061	ENSP00000263408	0	0	0	0.817	0	0	0.54	0.317	0.562
TXN	CFH	991017	989466	ENSP00000363641	ENSP00000356399	0	0	0	0	0	0	0	0.817	0.817
APOB	C5	977017	976632	ENSP00000233242	ENSP00000223642	0	0	0	0	0.498	0	0	0.089	0.511
CEL	APOB	990490	977017	ENSP00000361151	ENSP00000233242	0	0	0	0	0	0	0	0.562	0.562
CA2	LYZ	980926	978673	ENSP00000285379	ENSP00000261267	0	0	0	0	0	0	0	0.425	0.424
COL4A1	COL12A1	991286	985129	ENSP00000364979	ENSP00000325146	0	0	0	0.592	0.179	0	0.9	0.317	0.922
ALB	NGFR	981665	975903	ENSP00000295897	ENSP00000172229	0	0	0	0	0	0	0	0.429	0.429
FN1	LTBP1	987830	987780	ENSP00000346839	ENSP00000346467	0	0	0	0.393	0.109	0.621	0	0.29	0.692
PRSS1	APP	983308	980902	ENSP00000308720	ENSP00000284981	0	0	0	0	0	0.621	0	0.229	0.688
APOB	MPO	977017	976656	ENSP00000233242	ENSP00000225275	0	0	0	0	0	0	0	0.43	0.43
LUM	COMP	979766	976540	ENSP00000266718	ENSP00000222271	0	0	0	0	0	0	0	0.541	0.54
AGT	PRG2	989305	983742	ENSP00000355627	ENSP00000312134	0	0	0	0	0	0.621	0	0	0.621
GAS6	SERPINF2	985907	984765	ENSP00000331831	ENSP00000321853	0	0	0	0	0	0	0.9	0	0.899
SERPINC1	ORM1	989526	978473	ENSP00000356671	ENSP00000259396	0	0	0	0	0.54	0	0	0.162	0.588
FBN1	CDH11	985164	979910	ENSP00000325527	ENSP00000268603	0	0	0	0	0.343	0	0	0.168	0.416
DPT	CLEC3B	989545	981717	ENSP00000356791	ENSP00000296130	0	0	0	0	0.334	0	0	0.261	0.474
IGF2R	DLK1	988216	986919	ENSP00000349437	ENSP00000340292	0	0	0	0	0	0	0	0.468	0.468
COL15A1	COL14A1	991112	981970	ENSP00000364140	ENSP00000297848	0	0	0	0.619	0	0	0.9	0.145	0.903
SERPINC1	ACE	989526	981253	ENSP00000356671	ENSP00000290866	0	0	0	0	0	0	0	0.514	0.514
APOD	B2M	987611	987000	ENSP00000345179	ENSP00000340858	0	0	0	0	0	0	0	0.428	0.428
APOA1	APOH	977122	976037	ENSP00000236850	ENSP00000205948	0	0	0	0	0.816	0	0	0.509	0.903
APOD	LPA	987611	984691	ENSP00000345179	ENSP00000321334	0	0	0	0	0	0	0	0.645	0.645
CSF1	PDGFRB	985364	978803	ENSP00000327513	ENSP00000261799	0	0	0	0	0	0	0	0.675	0.675
APOE	APOH	977866	976037	ENSP00000252486	ENSP00000205948	0	0	0	0	0.09	0	0	0.535	0.548
COL5A1	COL12A1	990434	985129	ENSP00000360882	ENSP00000325146	0	0	0	0.588	0.29	0	0.9	0.349	0.933
CALM3	EGF	981274	979559	ENSP00000291295	ENSP00000265171	0	0	0	0	0	0	0	0.54	0.54
CD44	VTN	980495	976729	ENSP00000278385	ENSP00000226218	0	0	0	0	0	0	0	0.567	0.567
SPP1	AGT	993479	989305	ENSP00000378517	ENSP00000355627	0	0	0	0	0	0	0	0.497	0.498
COL18A1	FN1	988745	987830	ENSP00000352798	ENSP00000346839	0	0	0	0	0	0	0	0.515	0.515
HP	APP	988021	980902	ENSP00000348170	ENSP00000284981	0	0	0	0	0	0	0	0.423	0.423
FGFR2	L1CAM	997194	990051	ENSP00000410294	ENSP00000359074	0	0	0	0.48	0	0	0	0.852	0.473
AMBP	VTN	979549	976729	ENSP00000265132	ENSP00000226218	0	0	0	0	0.53	0	0	0.203	0.6
SERPINC1	ITIH2	989526	988490	ENSP00000356671	ENSP00000351190	0	0	0	0	0.664	0	0	0	0.663
CTSD	GRN	977119	975801	ENSP00000236671	ENSP00000053867	0	0	0	0	0.575	0	0	0.159	0.618
SDC1	COL1A1	978042	976714	ENSP00000254351	ENSP00000225964	0	0	0	0	0	0	0.8	0.162	0.821
COL14A1	COMP	981970	976540	ENSP00000297848	ENSP00000222271	0	0	0	0	0	0	0	0.752	0.752
IGFBP3	CTGF	992347	989576	ENSP00000370473	ENSP00000356954	0	0	0	0	0.107	0	0	0.464	0.489
SORBS1	EFNB1	989183	976027	ENSP00000355136	ENSP00000204961	0	0	0	0	0	0.62	0	0	0.619
SERPINA1	AMBP	988002	979549	ENSP00000348068	ENSP00000265132	0	0	0	0	0.24	0	0	0.308	0.439
GC	LRP2	980262	979259	ENSP00000273951	ENSP00000263816	0	0	0	0	0	0.621	0.9	0.67	0.985
FN1	LRG1	987830	982562	ENSP00000346839	ENSP00000302621	0	0	0	0	0	0.621	0	0.167	0.663
PLXDC1	CSF1R	984995	980974	ENSP00000323927	ENSP00000286301	0	0	0	0	0.495	0	0	0	0.495
CDH2	PVRL1	979959	979302	ENSP00000269141	ENSP00000264025	0	0	0	0	0	0	0.36	0.514	0.668
PVRL1	CDH1	979302	978794	ENSP00000264025	ENSP00000261769	0	0	0	0	0	0	0.36	0.562	0.7
AHSG	ALB	995381	981665	ENSP00000393887	ENSP00000295897	0	0	0	0	0.814	0.302	0	0.47	0.921
SIRPA	LUM	988039	979766	ENSP00000348307	ENSP00000266718	0	0	0	0	0	0	0	0.413	0.413
COL4A6	COL6A1	990518	989197	ENSP00000361290	ENSP00000355180	0	0	0.311	0.733	0	0	0.9	0.23	0.911
PLAU	ALB	990631	981665	ENSP00000361850	ENSP00000295897	0	0	0	0	0	0	0	0.541	0.54
HSPG2	GSN	991052	990874	ENSP00000363827	ENSP00000362924	0	0	0	0	0	0	0.9	0.124	0.906
APOA2	ORM1	989579	978473	ENSP00000356969	ENSP00000259396	0	0	0	0	0.502	0	0	0.2	0.575
DLK1	IGF2	986919	986678	ENSP00000340292	ENSP00000338297	0	0	0	0	0.224	0	0	0.559	0.634
F2	HRG	983286	976976	ENSP00000308541	ENSP00000232003	0	0	0	0	0.2	0	0	0.387	0.477
APOA1	APOB	977122	977017	ENSP00000236850	ENSP00000233242	0	0	0	0	0.785	0.621	0.9	0.92	0.999
RYR1	CA2	988714	980926	ENSP00000352608	ENSP00000285379	0	0	0	0	0	0	0	0.543	0.543
ITIH4	APOA1	979712	977122	ENSP00000266041	ENSP00000236850	0	0	0	0	0.168	0	0	0.341	0.414
PROM1	VWF	997773	978701	ENSP00000415481	ENSP00000261405	0	0	0	0	0	0	0	0.611	0.611
FN1	DAG1	987830	983783	ENSP00000346839	ENSP00000312435	0	0	0	0	0	0	0	0.462	0.462
LTBP1	COMP	987780	976540	ENSP00000346467	ENSP00000222271	0	0	0	0.576	0	0	0.8	0	0.8
ALB	SERPING1	981665	980496	ENSP00000295897	ENSP00000278407	0	0	0	0	0	0.302	0.9	0.317	0.945
OTOF	LRP2	980159	979259	ENSP00000272371	ENSP00000263816	0	0	0	0	0	0	0	0.429	0.429
DSP	KRT1	992080	977850	ENSP00000369129	ENSP00000252244	0	0	0	0.54	0	0.62	0	0.461	0.694
GAS6	CLU	985907	984035	ENSP00000331831	ENSP00000315130	0	0	0	0	0	0	0.9	0.085	0.902
DPP4	ENPEP	988888	979556	ENSP00000353731	ENSP00000265162	0	0	0	0	0	0	0	0.61	0.609
LRP2	THBS1	979259	978566	ENSP00000263816	ENSP00000260356	0	0	0	0.471	0	0.621	0	0.165	0.642
CP	APOH	979423	976037	ENSP00000264613	ENSP00000205948	0	0	0	0	0.166	0	0	0.334	0.407
APOA2	APOA4	989579	988386	ENSP00000356969	ENSP00000350425	0	0	0	0	0.12	0	0.9	0.657	0.965
CALM3	ACE	981274	981253	ENSP00000291295	ENSP00000290866	0	0	0	0	0	0	0	0.463	0.462
COL4A1	THBS1	991286	978566	ENSP00000364979	ENSP00000260356	0	0	0	0	0.104	0.62	0	0.29	0.724
APP	C3	980902	977490	ENSP00000284981	ENSP00000245907	0	0	0	0	0	0	0.9	0.214	0.916
FGA	LTF	983008	976972	ENSP00000306361	ENSP00000231751	0	0	0	0	0	0	0.9	0.086	0.902
ALB	DCD	981665	981416	ENSP00000295897	ENSP00000293371	0	0	0	0	0	0.302	0	0.215	0.415
SERPINF2	FGB	984765	982976	ENSP00000321853	ENSP00000306099	0	0	0	0	0	0	0.72	0.114	0.735
IGF2	NOV	986678	978487	ENSP00000338297	ENSP00000259526	0	0	0	0	0	0.621	0	0.124	0.645
F2	APOB	983286	977017	ENSP00000308541	ENSP00000233242	0	0	0	0	0.728	0	0	0.428	0.834
CFH	THBS1	989466	978566	ENSP00000356399	ENSP00000260356	0	0	0	0.416	0	0.621	0	0.133	0.637
SIRPA	CSF1R	988039	980974	ENSP00000348307	ENSP00000286301	0	0	0	0	0.209	0	0	0.307	0.414
CP	C3	979423	977490	ENSP00000264613	ENSP00000245907	0	0	0	0	0.066	0	0	0.499	0.5
FBLN2	COL4A1	994291	991286	ENSP00000384169	ENSP00000364979	0	0	0	0	0	0.62	0	0.166	0.661
LPA	DSCAML1	984691	984067	ENSP00000321334	ENSP00000315465	0	0	0	0	0	0	0	0.609	0.609
CD55	ALB	984153	981665	ENSP00000316333	ENSP00000295897	0	0	0	0	0	0	0	0.465	0.465
LCN2	LTF	980457	976972	ENSP00000277480	ENSP00000231751	0	0	0	0	0.351	0	0	0.466	0.63
FCGR3A	NCAM1	989573	984374	ENSP00000356946	ENSP00000318472	0	0	0	0	0	0	0	0.531	0.53
RYR1	CALM3	988714	981274	ENSP00000352608	ENSP00000291295	0	0	0	0	0	0	0	0.66	0.659
PTPN13	RAPGEF6	995476	981847	ENSP00000394794	ENSP00000296859	0	0	0	0.402	0	0.937	0	0.378	0.95
VWF	ISLR	978701	977705	ENSP00000261405	ENSP00000249842	0	0	0	0	0.432	0	0	0	0.432
COL4A1	COL5A1	991286	990434	ENSP00000364979	ENSP00000360882	0	0	0.522	0.871	0.283	0	0.9	0.487	0.932
AMBP	C9	979549	979183	ENSP00000265132	ENSP00000263408	0	0	0	0	0.313	0	0	0.195	0.41
COL18A1	COL1A1	988745	976714	ENSP00000352798	ENSP00000225964	0	0	0.251	0.805	0	0	0.9	0.203	0.906
PLG	CP	983339	979423	ENSP00000308938	ENSP00000264613	0	0	0	0	0.072	0.621	0	0.379	0.751
NCAM1	CD7	984374	983729	ENSP00000318472	ENSP00000312027	0	0	0	0	0	0	0	0.789	0.788
MME	CPM	988880	986776	ENSP00000353679	ENSP00000339157	0	0	0	0	0	0	0	0.43	0.43
COL11A1	COL5A3	988488	979475	ENSP00000351163	ENSP00000264828	0	0	0.511	0.949	0	0	0.9	0.621	0.905
NCAM1	MPO	984374	976656	ENSP00000318472	ENSP00000225275	0	0	0	0	0	0	0	0.509	0.508
SPP1	TNC	993479	979548	ENSP00000378517	ENSP00000265131	0	0	0	0	0.078	0	0	0.498	0.506
RYR1	TTN	988714	988054	ENSP00000352608	ENSP00000348444	0	0	0	0	0.191	0	0	0.424	0.502
PRNP	CNTN1	992007	985176	ENSP00000368748	ENSP00000325660	0	0	0	0	0	0.606	0	0.101	0.622
FGA	AMBP	983008	979549	ENSP00000306361	ENSP00000265132	0	0	0	0	0.683	0	0	0.23	0.739
FBLN1	FGB	985859	982976	ENSP00000331544	ENSP00000306099	0	0	0	0	0	0.621	0	0.081	0.628
ITIH2	FGB	988490	982976	ENSP00000351190	ENSP00000306099	0	0	0	0	0.666	0	0	0	0.666
CD55	CD14	984153	982769	ENSP00000316333	ENSP00000304236	0	0	0	0	0	0.621	0	0.196	0.674
CADM1	MADCAM1	985654	976103	ENSP00000329797	ENSP00000215637	0	0	0	0	0	0	0	0.514	0.514
TF	IGFBP2	979511	977040	ENSP00000264998	ENSP00000233809	0	0	0	0	0	0.62	0	0.235	0.689
VCAM1	EGF	981518	979559	ENSP00000294728	ENSP00000265171	0	0	0	0	0	0	0	0.425	0.424
APOA2	APOA1	989579	977122	ENSP00000356969	ENSP00000236850	0	0	0	0	0.868	0	0.9	0.858	0.997
SERPINF2	ALB	984765	981665	ENSP00000321853	ENSP00000295897	0	0	0	0	0	0	0.9	0.528	0.949
TF	LYZ	979511	978673	ENSP00000264998	ENSP00000261267	0	0	0	0	0	0	0	0.541	0.54
LCP1	ACTR3	984097	979138	ENSP00000315757	ENSP00000263238	0	0	0	0	0	0	0.36	0.159	0.425
ITIH2	APOA1	988490	977122	ENSP00000351190	ENSP00000236850	0	0	0	0	0.778	0	0	0	0.778
COL4A6	COL18A1	990518	988745	ENSP00000361290	ENSP00000352798	0	0	0.476	0.755	0	0	0.9	0.145	0.912
APOA1	VTN	977122	976729	ENSP00000236850	ENSP00000226218	0	0	0	0	0.384	0	0	0.244	0.503
F2	THBS1	983286	978566	ENSP00000308541	ENSP00000260356	0	0	0	0	0	0.621	0	0.2	0.676
CST3	PTGDS	991494	990400	ENSP00000366124	ENSP00000360687	0	0	0	0	0	0	0	0.541	0.54
ALDOB	ALDOA	991083	986512	ENSP00000363988	ENSP00000336927	0	0	0.525	0.96	0	0.204	0.8	0.851	0.839
SERPINC1	A2M	989526	984997	ENSP00000356671	ENSP00000323929	0	0	0	0	0	0	0	0.752	0.752
HSPG2	APOA2	991052	989579	ENSP00000363827	ENSP00000356969	0	0	0	0	0	0	0.9	0	0.899
CUBN	MFI2	991696	981750	ENSP00000367064	ENSP00000296350	0	0	0	0	0	0.621	0	0.071	0.624
B2M	VCAM1	987000	981518	ENSP00000340858	ENSP00000294728	0	0	0	0	0	0	0.9	0.244	0.919
FN1	HRG	987830	976976	ENSP00000346839	ENSP00000232003	0	0	0	0	0	0.204	0	0.463	0.543
ACE	APOE	981253	977866	ENSP00000290866	ENSP00000252486	0	0	0	0	0	0	0	0.752	0.752
NCAM1	CDH2	984374	979959	ENSP00000318472	ENSP00000269141	0	0	0	0	0	0	0	0.671	0.671
CSF1	EGF	985364	979559	ENSP00000327513	ENSP00000265171	0	0	0	0	0	0	0	0.413	0.413
HPX	APOA1	979700	977122	ENSP00000265983	ENSP00000236850	0	0	0	0	0.498	0	0	0.38	0.668
EFEMP1	IGFBP7	987932	981627	ENSP00000347596	ENSP00000295666	0	0	0	0	0.498	0	0	0.102	0.518
COL4A3	VTN	993597	976729	ENSP00000379823	ENSP00000226218	0	0	0	0	0	0	0	0.428	0.428
CTSB	PRSS1	987186	983308	ENSP00000342070	ENSP00000308720	0	0	0	0	0	0	0	0.424	0.424
PTGDS	SERPINF1	990400	978068	ENSP00000360687	ENSP00000254722	0	0	0	0	0.69	0	0	0.123	0.709
FN1	MADCAM1	987830	976103	ENSP00000346839	ENSP00000215637	0	0	0	0	0	0	0	0.47	0.469
CSF1R	ISLR	980974	977705	ENSP00000286301	ENSP00000249842	0	0	0	0	0.537	0	0	0	0.537
PTPRC	DPP4	989454	988888	ENSP00000356346	ENSP00000353731	0	0	0	0	0	0.621	0	0.121	0.644
ALB	TF	981665	979511	ENSP00000295897	ENSP00000264998	0	0	0	0	0.486	0.302	0	0.971	0.988
COL4A2	COL7A1	988874	985981	ENSP00000353654	ENSP00000332371	0	0	0	0.878	0	0	0.9	0.144	0.901
PDGFRB	ISLR	978803	977705	ENSP00000261799	ENSP00000249842	0	0	0	0	0.55	0	0	0	0.55
MASP2	FCN2	994239	981309	ENSP00000383690	ENSP00000291744	0	0	0	0	0	0.621	0	0.752	0.899
COL12A1	COL6A3	985129	981609	ENSP00000325146	ENSP00000295550	0	0	0	0.585	0.348	0	0.9	0.341	0.939
COL11A1	COL14A1	988488	981970	ENSP00000351163	ENSP00000297848	0	0	0	0.599	0	0	0.9	0.085	0.9
APOA1	MPO	977122	976656	ENSP00000236850	ENSP00000225275	0	0	0	0	0	0	0	0.885	0.885
APOA2	ITIH2	989579	988490	ENSP00000356969	ENSP00000351190	0	0	0	0	0.727	0	0	0	0.728
AHSG	HP	995381	988021	ENSP00000393887	ENSP00000348170	0	0	0	0	0.227	0	0	0.517	0.601
AGRN	HSPG2	991989	991052	ENSP00000368678	ENSP00000363827	0	0	0	0.624	0	0	0.9	0.228	0.906
RBP4	ALB	990366	981665	ENSP00000360519	ENSP00000295897	0	0	0	0	0.282	0.621	0	0.374	0.806
AHSG	KNG1	995381	979518	ENSP00000393887	ENSP00000265023	0	0	0	0.577	0.476	0	0	0.463	0.571
MMRN2	ESAM	990482	980542	ENSP00000361097	ENSP00000278927	0	0	0	0	0.405	0	0	0	0.405
CST3	LCN2	991494	980457	ENSP00000366124	ENSP00000277480	0	0	0	0	0	0	0	0.674	0.673
SERPINC1	FGB	989526	982976	ENSP00000356671	ENSP00000306099	0	0	0	0	0.693	0	0	0.369	0.793
PRNP	PLG	992007	983339	ENSP00000368748	ENSP00000308938	0	0	0	0	0	0.891	0	0.318	0.921
COL4A1	CD44	991286	980495	ENSP00000364979	ENSP00000278385	0	0	0	0	0	0	0.8	0.202	0.829
MUC6	TFF2	996812	981284	ENSP00000406861	ENSP00000291526	0	0	0	0	0	0	0	0.658	0.657
LRP2	APOE	979259	977866	ENSP00000263816	ENSP00000252486	0	0	0	0	0	0.846	0	0.611	0.936
F2	FGA	983286	983008	ENSP00000308541	ENSP00000306361	0	0	0	0	0.753	0.983	0.9	0.551	0.999
SERPINA1	ALDOA	988002	986512	ENSP00000348068	ENSP00000336927	0	0	0	0	0	0	0.9	0	0.899
PLG	HRG	983339	976976	ENSP00000308938	ENSP00000232003	0	0	0	0	0.284	0.621	0	0.927	0.977
CD44	MADCAM1	980495	976103	ENSP00000278385	ENSP00000215637	0	0	0	0	0	0.621	0	0.504	0.799
AGT	ITIH2	989305	988490	ENSP00000355627	ENSP00000351190	0	0	0	0	0.55	0	0	0	0.55
COL15A1	COL4A2	991112	988874	ENSP00000364140	ENSP00000353654	0	0	0.453	0.735	0.238	0	0.9	0.244	0.931
APOD	APOE	987611	977866	ENSP00000345179	ENSP00000252486	0	0	0	0	0	0	0	0.64	0.639
IGFBP3	ALB	992347	981665	ENSP00000370473	ENSP00000295897	0	0	0	0	0	0	0	0.517	0.517
AGRN	GPC4	991989	990240	ENSP00000368678	ENSP00000359864	0	0	0	0	0	0	0.9	0	0.899
GC	VTN	980262	976729	ENSP00000273951	ENSP00000226218	0	0	0	0	0.388	0	0	0.26	0.517
GSN	DNASE1	990874	977562	ENSP00000362924	ENSP00000246949	0	0	0	0	0	0	0	0.412	0.412
CA2	CDH2	980926	979959	ENSP00000285379	ENSP00000269141	0	0	0	0	0	0	0	0.412	0.412
SERPINC1	PLG	989526	983339	ENSP00000356671	ENSP00000308938	0	0	0	0	0.159	0.621	0	0.862	0.949
SERPINA1	TF	988002	979511	ENSP00000348068	ENSP00000264998	0	0	0	0	0.114	0	0	0.38	0.413
C3	APOA1	977490	977122	ENSP00000245907	ENSP00000236850	0	0	0	0	0.144	0	0	0.428	0.477
FGFR2	NCAM1	997194	984374	ENSP00000410294	ENSP00000318472	0	0	0	0.537	0	0	0.9	0.864	0.939
CLU	EGF	984035	979559	ENSP00000315130	ENSP00000265171	0	0	0	0	0	0	0.9	0.842	0.983
ANXA2	ALB	987719	981665	ENSP00000346032	ENSP00000295897	0	0	0	0	0	0	0	0.896	0.896
AHSG	SPP1	995381	993479	ENSP00000393887	ENSP00000378517	0	0	0	0	0	0	0	0.516	0.516
FN1	FGA	987830	983008	ENSP00000346839	ENSP00000306361	0	0	0	0	0	0	0.72	0.308	0.793
ALB	LCAT	981665	979296	ENSP00000295897	ENSP00000264005	0	0	0	0	0	0	0.9	0.543	0.951
APOA4	B2M	988386	987000	ENSP00000350425	ENSP00000340858	0	0	0	0	0	0	0.9	0.068	0.9
ALB	COMP	981665	976540	ENSP00000295897	ENSP00000222271	0	0	0	0	0	0	0	0.43	0.43
SPP1	ALB	993479	981665	ENSP00000378517	ENSP00000295897	0	0	0	0	0	0	0	0.426	0.425
THY1	COL1A1	980852	976714	ENSP00000284240	ENSP00000225964	0	0	0	0	0.384	0	0	0.196	0.471
COL6A1	COL6A3	989197	981609	ENSP00000355180	ENSP00000295550	0	0	0	0.789	0.457	0.999	0.9	0.778	0.999
COL4A3	COL5A1	993597	990434	ENSP00000379823	ENSP00000360882	0	0	0.523	0.868	0	0	0.9	0.2	0.908
PRNP	LAMC1	992007	978364	ENSP00000368748	ENSP00000258341	0	0	0	0	0	0	0.8	0	0.8
HP	CTSB	988021	987186	ENSP00000348170	ENSP00000342070	0	0	0	0	0	0	0	0.541	0.54
PLG	ACE	983339	981253	ENSP00000308938	ENSP00000290866	0	0	0	0	0	0	0	0.612	0.611
AHSG	NEGR1	995381	988374	ENSP00000393887	ENSP00000350364	0	0	0	0	0	0	0	0.504	0.504
FN1	AMBP	987830	979549	ENSP00000346839	ENSP00000265132	0	0	0	0	0.067	0.621	0	0.3	0.718
COL7A1	COL12A1	985981	985129	ENSP00000332371	ENSP00000325146	0	0	0	0.676	0	0	0.9	0.148	0.902
HSPG2	LYZ	991052	978673	ENSP00000363827	ENSP00000261267	0	0	0	0	0	0	0.9	0.182	0.912
COL6A1	CD44	989197	980495	ENSP00000355180	ENSP00000278385	0	0	0	0	0	0	0.8	0	0.8
AHSG	F2	995381	983286	ENSP00000393887	ENSP00000308541	0	0	0	0	0.817	0	0	0.273	0.858
SERPINF2	APP	984765	980902	ENSP00000321853	ENSP00000284981	0	0	0	0	0	0	0.9	0.24	0.918
PROM1	THY1	997773	980852	ENSP00000415481	ENSP00000284240	0	0	0	0	0	0	0	0.61	0.609
AGT	ACE	989305	981253	ENSP00000355627	ENSP00000290866	0	0	0	0	0	0	0	0.912	0.912
FN1	APOE	987830	977866	ENSP00000346839	ENSP00000252486	0	0	0	0	0	0	0	0.513	0.513
AGT	VTN	989305	976729	ENSP00000355627	ENSP00000226218	0	0	0	0	0.36	0	0	0.19	0.447
FGB	NID1	982976	979341	ENSP00000306099	ENSP00000264187	0	0	0	0	0	0.621	0	0	0.621
TXN	ENO1	991017	977078	ENSP00000363641	ENSP00000234590	0	0	0	0	0.183	0.071	0	0.632	0.682
CFI	C5	993429	976632	ENSP00000378130	ENSP00000223642	0	0	0	0	0.363	0	0	0.243	0.486
CEL	LCAT	990490	979296	ENSP00000361151	ENSP00000264005	0	0	0	0	0	0	0	0.468	0.468
TNC	SDC1	979548	978042	ENSP00000265131	ENSP00000254351	0	0	0	0	0	0	0.8	0.878	0.973
COL15A1	COL12A1	991112	985129	ENSP00000364140	ENSP00000325146	0	0	0	0.626	0.178	0	0.9	0.246	0.918
CD44	COL1A1	980495	976714	ENSP00000278385	ENSP00000225964	0	0	0	0	0	0.621	0.8	0.261	0.936
ATP5A1	SOD1	980719	980033	ENSP00000282050	ENSP00000270142	0.168	0	0	0	0.37	0	0	0.531	0.72
THBD	ALB	991530	981665	ENSP00000366307	ENSP00000295897	0	0	0	0	0	0	0	0.515	0.515
CD248	PDGFRB	983234	978803	ENSP00000308117	ENSP00000261799	0	0	0	0	0.446	0	0	0.093	0.464
LPA	APOE	984691	977866	ENSP00000321334	ENSP00000252486	0	0	0	0	0	0	0	0.868	0.867
GPC4	SDC1	990240	978042	ENSP00000359864	ENSP00000254351	0	0	0	0	0	0	0.9	0.419	0.937
MUC5B	MUC6	997803	996812	ENSP00000415793	ENSP00000406861	0	0	0	0.839	0.103	0	0.9	0.868	0.917
FCGR3A	PTPRC	989573	989454	ENSP00000356946	ENSP00000356346	0	0	0	0	0.197	0.621	0	0.305	0.759
FGB	APOB	982976	977017	ENSP00000306099	ENSP00000233242	0	0	0	0	0.395	0	0	0.22	0.497
AHSG	RBP4	995381	990366	ENSP00000393887	ENSP00000360519	0	0	0	0	0.674	0	0	0.374	0.782
VCAM1	THY1	981518	980852	ENSP00000294728	ENSP00000284240	0	0	0	0	0	0	0	0.427	0.427
GAS6	PLG	985907	983339	ENSP00000331831	ENSP00000308938	0	0	0	0	0	0	0.9	0.148	0.909
THBS1	HRG	978566	976976	ENSP00000260356	ENSP00000232003	0	0	0	0	0	0.621	0	0.429	0.769
HP	ITIH4	988021	979712	ENSP00000348170	ENSP00000266041	0	0	0	0	0	0	0	0.412	0.412
B2M	APOA1	987000	977122	ENSP00000340858	ENSP00000236850	0	0	0	0	0	0	0.9	0.27	0.922
F2	PROCR	983286	976252	ENSP00000308541	ENSP00000216968	0	0	0	0	0	0	0	0.41	0.409
ACPP	MPO	984890	976656	ENSP00000323036	ENSP00000225275	0	0	0	0	0	0	0	0.517	0.517
COL4A3	COL1A1	993597	976714	ENSP00000379823	ENSP00000225964	0	0	0	0.883	0	0	0.9	0.301	0.902
FN1	IGFBP1	987830	980368	ENSP00000346839	ENSP00000275525	0	0	0	0	0	0	0	0.425	0.424
MGAM	GLA	992861	976332	ENSP00000373973	ENSP00000218516	0	0	0	0	0	0	0.9	0.242	0.919
FBLN2	HSPG2	994291	991052	ENSP00000384169	ENSP00000363827	0	0	0	0.428	0.074	0.937	0	0.273	0.946
FN1	COMP	987830	976540	ENSP00000346839	ENSP00000222271	0	0	0	0	0	0.621	0	0.376	0.747
CST3	CTSB	991494	987186	ENSP00000366124	ENSP00000342070	0	0	0	0	0.121	0.846	0	0.751	0.961
SERPINA1	LYZ	988002	978673	ENSP00000348068	ENSP00000261267	0	0	0	0	0.195	0	0	0.34	0.432
ITIH2	TF	988490	979511	ENSP00000351190	ENSP00000264998	0	0	0	0	0.519	0	0	0	0.518
COL5A1	COL11A1	990434	988488	ENSP00000360882	ENSP00000351163	0	0	0	0.965	0.186	0.988	0.9	0.651	0.998
AHSG	DLK1	995381	986919	ENSP00000393887	ENSP00000340292	0	0	0	0	0.639	0	0	0	0.639
COL5A1	LUM	990434	979766	ENSP00000360882	ENSP00000266718	0	0	0	0	0.293	0	0	0.306	0.476
FN1	TF	987830	979511	ENSP00000346839	ENSP00000264998	0	0	0	0	0	0.302	0	0.673	0.756
PTPRC	VCAM1	989454	981518	ENSP00000356346	ENSP00000294728	0	0	0	0	0.159	0	0	0.518	0.567
LPA	ALB	984691	981665	ENSP00000321334	ENSP00000295897	0	0	0	0	0	0	0	0.752	0.752
IGFBP7	SDC1	981627	978042	ENSP00000295666	ENSP00000254351	0	0	0	0	0	0.621	0	0.089	0.631
MBP	ALB	988032	981665	ENSP00000348273	ENSP00000295897	0	0	0	0	0	0	0	0.66	0.659
CFH	ALB	989466	981665	ENSP00000356399	ENSP00000295897	0	0	0	0	0	0.302	0	0.379	0.537
SERPINF2	VWF	984765	978701	ENSP00000321853	ENSP00000261405	0	0	0	0	0	0	0	0.467	0.467
LCN2	MPO	980457	976656	ENSP00000277480	ENSP00000225275	0	0	0	0	0.152	0	0	0.342	0.404
AGT	IGF2	989305	986678	ENSP00000355627	ENSP00000338297	0	0	0	0	0.133	0	0	0.418	0.461
FN1	CDH11	987830	979910	ENSP00000346839	ENSP00000268603	0	0	0	0	0.211	0	0	0.341	0.445
PLG	EGF	983339	979559	ENSP00000308938	ENSP00000265171	0	0	0	0	0	0	0.9	0.543	0.951
LEAP2	APOA1	981853	977122	ENSP00000296877	ENSP00000236850	0	0	0	0	0.395	0	0	0.07	0.401
COL4A2	APP	988874	980902	ENSP00000353654	ENSP00000284981	0	0	0	0	0	0.62	0	0	0.619
APOE	LTF	977866	976972	ENSP00000252486	ENSP00000231751	0	0	0	0	0	0	0	0.46	0.46
HP	HPX	988021	979700	ENSP00000348170	ENSP00000265983	0	0	0	0	0.173	0	0	0.79	0.814
MBP	FN1	988032	987830	ENSP00000348273	ENSP00000346839	0	0	0	0	0	0	0	0.429	0.429
DSP	IGFBP4	992080	980005	ENSP00000369129	ENSP00000269593	0	0	0	0	0	0	0	0.551	0.551
SPINK5	PRSS1	988770	983308	ENSP00000352936	ENSP00000308720	0	0	0	0	0	0.621	0	0	0.621
KNG1	APOA1	979518	977122	ENSP00000265023	ENSP00000236850	0	0	0	0	0.255	0	0	0.305	0.447
SERPINC1	VTN	989526	976729	ENSP00000356671	ENSP00000226218	0	0	0	0	0.111	0	0	0.564	0.586
SERPINF2	EGF	984765	979559	ENSP00000321853	ENSP00000265171	0	0	0	0	0	0	0.9	0.196	0.914
COL12A1	VWF	985129	978701	ENSP00000325146	ENSP00000261405	0	0	0	0.408	0	0	0	0.651	0.411
VTN	APOH	976729	976037	ENSP00000226218	ENSP00000205948	0	0	0	0	0.278	0	0	0.261	0.43
SDC1	COMP	978042	976540	ENSP00000254351	ENSP00000222271	0	0	0	0	0	0	0.8	0	0.8
CD59	ALB	986907	981665	ENSP00000340210	ENSP00000295897	0	0	0	0	0	0	0	0.543	0.543
ITIH1	AMBP	980218	979549	ENSP00000273283	ENSP00000265132	0	0	0	0	0.312	0	0	0.883	0.914
GC	LTF	980262	976972	ENSP00000273951	ENSP00000231751	0	0	0	0	0	0	0	0.463	0.462
CTGF	PLG	989576	983339	ENSP00000356954	ENSP00000308938	0	0	0	0	0	0	0	0.434	0.434
COL18A1	CHGA	988745	976223	ENSP00000352798	ENSP00000216492	0	0	0	0	0	0	0	0.427	0.427
CD44	CDH1	980495	978794	ENSP00000278385	ENSP00000261769	0	0	0	0	0	0	0	0.75	0.75
ALB	ENO1	981665	977078	ENSP00000295897	ENSP00000234590	0	0	0	0	0	0	0	0.41	0.409
DPP4	FN1	988888	987830	ENSP00000353731	ENSP00000346839	0	0	0	0	0	0.132	0	0.376	0.422
OPCML	SORL1	985784	978549	ENSP00000330862	ENSP00000260197	0	0	0	0	0	0	0	0.567	0.567
SDC1	APOA1	978042	977122	ENSP00000254351	ENSP00000236850	0	0	0	0	0	0	0.9	0	0.899
SERPINA5	TF	986093	979511	ENSP00000333203	ENSP00000264998	0	0	0	0	0.217	0	0	0.32	0.431
GSN	B2M	990874	987000	ENSP00000362924	ENSP00000340858	0	0	0	0	0	0	0.9	0.22	0.916
PVR	CDH1	996280	978794	ENSP00000402060	ENSP00000261769	0	0	0	0	0	0.621	0	0.203	0.677
KNG1	THBS1	979518	978566	ENSP00000265023	ENSP00000260356	0	0	0	0	0	0.621	0	0.237	0.691
COL18A1	COL7A1	988745	985981	ENSP00000352798	ENSP00000332371	0	0	0	0	0	0	0.9	0.22	0.916
AGRN	GPC1	991989	979310	ENSP00000368678	ENSP00000264039	0	0	0	0	0	0	0.9	0.077	0.901
S100A8	ANXA1	989737	978277	ENSP00000357721	ENSP00000257497	0	0	0	0	0	0	0	0.461	0.461
GAS6	EGF	985907	979559	ENSP00000331831	ENSP00000265171	0	0	0	0.592	0	0	0.9	0.317	0.911
FN1	ANXA2	987830	987719	ENSP00000346839	ENSP00000346032	0	0	0	0	0.137	0	0	0.426	0.471
COL4A2	COL18A1	988874	988745	ENSP00000353654	ENSP00000352798	0	0	0.472	0.749	0.118	0	0.9	0.541	0.926
ALDOA	KNG1	986512	979518	ENSP00000336927	ENSP00000265023	0	0	0	0	0	0	0.9	0	0.899
ALDOA	A2M	986512	984997	ENSP00000336927	ENSP00000323929	0	0	0	0	0	0	0.9	0.079	0.901
FGA	APP	983008	980902	ENSP00000306361	ENSP00000284981	0	0	0	0	0	0	0.9	0.133	0.907
FN1	VWF	987830	978701	ENSP00000346839	ENSP00000261405	0	0	0	0	0	0	0	0.788	0.788
SERPINC1	F2	989526	983286	ENSP00000356671	ENSP00000308541	0	0	0	0	0.657	0.983	0.9	0.982	0.999
PGA4	PRSS1	983408	983308	ENSP00000309542	ENSP00000308720	0	0	0	0	0	0	0	0.429	0.429
COL4A2	COL5A3	988874	979475	ENSP00000353654	ENSP00000264828	0	0	0.525	0.848	0	0	0.9	0.217	0.909
ANXA2	APOH	987719	976037	ENSP00000346032	ENSP00000205948	0	0	0	0	0	0.621	0	0.374	0.746
CELSR2	SORL1	980095	978549	ENSP00000271332	ENSP00000260197	0	0	0	0.392	0	0	0	0.675	0.435
C2	CST3	992696	991494	ENSP00000372853	ENSP00000366124	0	0	0	0	0	0	0	0.402	0.401
CPE	PCSK1N	994489	976320	ENSP00000386104	ENSP00000218230	0	0	0	0	0	0	0	0.778	0.778
THY1	MCAM	980852	979308	ENSP00000284240	ENSP00000264036	0	0	0	0	0	0	0	0.518	0.518
PIGR	CALM3	988130	981274	ENSP00000348888	ENSP00000291295	0	0	0	0	0	0	0	0.838	0.838
LEAP2	APOB	981853	977017	ENSP00000296877	ENSP00000233242	0	0	0	0	0.473	0	0	0	0.474
COL15A1	VTN	991112	976729	ENSP00000364140	ENSP00000226218	0	0	0	0	0	0	0	0.463	0.462
SERPINA7	F2	985601	983286	ENSP00000329374	ENSP00000308541	0	0	0	0	0.548	0	0	0.24	0.633
APP	SOD1	980902	980033	ENSP00000284981	ENSP00000270142	0	0	0	0	0	0	0	0.427	0.427
CDH2	CDH11	979959	979910	ENSP00000269141	ENSP00000268603	0	0	0	0.88	0	0.62	0.9	0.732	0.962
SIRPA	COMP	988039	976540	ENSP00000348307	ENSP00000222271	0	0	0	0	0	0	0	0.529	0.529
KNG1	VTN	979518	976729	ENSP00000265023	ENSP00000226218	0	0	0	0	0.198	0.621	0	0.435	0.804
COL6A3	COL5A3	981609	979475	ENSP00000295550	ENSP00000264828	0	0	0	0.614	0	0	0.9	0.229	0.906
FBN1	COL1A1	985164	976714	ENSP00000325527	ENSP00000225964	0	0	0	0	0.287	0	0	0.422	0.56
ALB	IGFBP1	981665	980368	ENSP00000295897	ENSP00000275525	0	0	0	0	0.239	0	0	0.503	0.596
ALB	TYRO3	981665	979256	ENSP00000295897	ENSP00000263798	0	0	0	0	0	0	0	0.541	0.54
HPX	LTF	979700	976972	ENSP00000265983	ENSP00000231751	0	0	0	0	0.128	0	0	0.514	0.547
ALB	LUM	981665	979766	ENSP00000295897	ENSP00000266718	0	0	0	0	0	0	0	0.466	0.466
B2M	ALB	987000	981665	ENSP00000340858	ENSP00000295897	0	0	0	0	0	0	0	0.67	0.669
B2M	FGA	987000	983008	ENSP00000340858	ENSP00000306361	0	0	0	0	0	0	0.9	0	0.899
SPP1	AMBP	993479	979549	ENSP00000378517	ENSP00000265132	0	0	0	0	0	0	0	0.429	0.429
SERPINA1	GAS6	988002	985907	ENSP00000348068	ENSP00000331831	0	0	0	0	0	0	0.9	0	0.899
CD44	AMBP	980495	979549	ENSP00000278385	ENSP00000265132	0	0	0	0	0	0	0	0.427	0.427
VWF	APOE	978701	977866	ENSP00000261405	ENSP00000252486	0	0	0	0	0	0	0	0.513	0.513
IFI30	CTSD	994383	977119	ENSP00000384886	ENSP00000236671	0	0	0	0	0.211	0	0.9	0.216	0.929
APOA4	APOH	988386	976037	ENSP00000350425	ENSP00000205948	0	0	0	0	0.108	0	0	0.422	0.45
NCAM1	CHGA	984374	976223	ENSP00000318472	ENSP00000216492	0	0	0	0	0	0	0	0.565	0.565
ALDOA	PLG	986512	983339	ENSP00000336927	ENSP00000308938	0	0	0	0	0	0	0.9	0	0.899
CD44	HYAL1	980495	979710	ENSP00000278385	ENSP00000266031	0	0	0	0	0	0	0	0.411	0.411
PLG	LTF	983339	976972	ENSP00000308938	ENSP00000231751	0	0	0	0	0	0	0	0.429	0.429
IGHM	IGHG1	998028	993075	ENSP00000418294	ENSP00000374990	0	0	0	0.838	0	0.9	0	0.145	0.901
S100A9	FCGR3A	989739	989573	ENSP00000357727	ENSP00000356946	0	0	0	0	0.544	0	0	0.229	0.624
CLU	TF	984035	979511	ENSP00000315130	ENSP00000264998	0	0	0	0	0	0	0	0.425	0.426
SERPINC1	PROCR	989526	976252	ENSP00000356671	ENSP00000216968	0	0	0	0	0	0	0	0.563	0.563
CTSB	CTSD	987186	977119	ENSP00000342070	ENSP00000236671	0	0	0	0	0.289	0.621	0	0.839	0.95
ALB	CA2	981665	980926	ENSP00000295897	ENSP00000285379	0	0	0	0	0	0	0	0.673	0.673
RNASE2	MPO	982656	976656	ENSP00000303276	ENSP00000225275	0	0	0	0	0.282	0	0	0.38	0.524
CDH2	EGF	979959	979559	ENSP00000269141	ENSP00000265171	0	0	0	0	0	0	0	0.431	0.43
F2	VWF	983286	978701	ENSP00000308541	ENSP00000261405	0	0	0	0	0	0	0	0.802	0.802
COL4A3	COL6A1	993597	989197	ENSP00000379823	ENSP00000355180	0	0	0.259	0.749	0	0	0.9	0.827	0.924
FLNA	ALB	990005	981665	ENSP00000358866	ENSP00000295897	0	0	0	0	0	0	0	0.543	0.543
PLG	VWF	983339	978701	ENSP00000308938	ENSP00000261405	0	0	0	0	0	0	0	0.752	0.752
PRNP	PVRL1	992007	979302	ENSP00000368748	ENSP00000264025	0	0	0	0	0	0.679	0	0	0.679
COL14A1	ENO1	981970	977078	ENSP00000297848	ENSP00000234590	0	0	0	0	0	0	0	0.651	0.651
CTSD	ARSA	977119	976161	ENSP00000236671	ENSP00000216124	0	0	0	0	0.119	0	0	0.462	0.494
XPNPEP2	ACE	990283	981253	ENSP00000360147	ENSP00000290866	0	0	0	0	0	0	0	0.464	0.463
RBP4	VTN	990366	976729	ENSP00000360519	ENSP00000226218	0	0	0	0	0.438	0	0	0.133	0.48
SDC1	APOE	978042	977866	ENSP00000254351	ENSP00000252486	0	0	0	0	0	0	0.9	0.22	0.916
ALDOA	APP	986512	980902	ENSP00000336927	ENSP00000284981	0	0	0	0	0	0	0.9	0	0.899
THBD	PROCR	991530	976252	ENSP00000366307	ENSP00000216968	0	0	0	0	0.079	0	0	0.954	0.955
CTSB	AMBP	987186	979549	ENSP00000342070	ENSP00000265132	0	0	0	0	0	0.621	0	0.828	0.93
CTGF	CD44	989576	980495	ENSP00000356954	ENSP00000278385	0	0	0	0	0	0	0	0.414	0.414
IGHG1	FCGR3A	993075	989573	ENSP00000374990	ENSP00000356946	0	0	0	0	0	0.959	0	0	0.959
PLG	ENO1	983339	977078	ENSP00000308938	ENSP00000234590	0	0	0	0	0	0.621	0	0.508	0.801
PSAP	NPC2	993461	977177	ENSP00000378394	ENSP00000238633	0	0	0	0	0.406	0	0	0.306	0.561
COL15A1	LUM	991112	979766	ENSP00000364140	ENSP00000266718	0	0	0	0	0.389	0	0	0.134	0.435
FN1	ALB	987830	981665	ENSP00000346839	ENSP00000295897	0	0	0	0	0	0.302	0.9	0.965	0.997
ACE	TF	981253	979511	ENSP00000290866	ENSP00000264998	0	0	0	0	0	0	0	0.47	0.469
IGFBP3	IGF2R	992347	988216	ENSP00000370473	ENSP00000349437	0	0	0	0	0	0	0	0.531	0.53
CUBN	LRP2	991696	979259	ENSP00000367064	ENSP00000263816	0	0	0	0.389	0	0.621	0.9	0.968	0.983
SERPINC1	VWF	989526	978701	ENSP00000356671	ENSP00000261405	0	0	0	0	0	0	0	0.789	0.788
FN1	CDH1	987830	978794	ENSP00000346839	ENSP00000261769	0	0	0	0	0	0	0	0.752	0.752
A2M	GC	984997	980262	ENSP00000323929	ENSP00000273951	0	0	0	0	0.095	0	0	0.425	0.444
FN1	LGALS3BP	987830	979033	ENSP00000346839	ENSP00000262776	0	0	0	0	0	0.62	0	0.308	0.719
APOD	APOA1	987611	977122	ENSP00000345179	ENSP00000236850	0	0	0	0	0	0	0	0.54	0.54
CST3	CTSD	991494	977119	ENSP00000366124	ENSP00000236671	0	0	0	0	0.147	0.621	0	0.503	0.816
GPC4	CD44	990240	980495	ENSP00000359864	ENSP00000278385	0	0	0	0	0	0	0	0.426	0.425
FGA	ALB	983008	981665	ENSP00000306361	ENSP00000295897	0	0	0	0	0.316	0.302	0	0.305	0.622
PROM1	CD7	997773	983729	ENSP00000415481	ENSP00000312027	0	0	0	0	0	0	0	0.412	0.412
GSN	APOA1	990874	977122	ENSP00000362924	ENSP00000236850	0	0	0	0	0	0	0.9	0.379	0.933
HP	APOB	988021	977017	ENSP00000348170	ENSP00000233242	0	0	0	0	0.109	0	0	0.431	0.458
CEL	APOE	990490	977866	ENSP00000361151	ENSP00000252486	0	0	0	0	0	0	0	0.466	0.466
COL4A2	NID1	988874	979341	ENSP00000353654	ENSP00000264187	0	0	0	0	0.129	0	0	0.57	0.6
MME	KNG1	988880	979518	ENSP00000353679	ENSP00000265023	0	0	0	0	0	0	0	0.785	0.784
FBLN2	COL4A2	994291	988874	ENSP00000384169	ENSP00000353654	0	0	0	0	0.103	0.62	0	0.133	0.663
CST3	B2M	991494	987000	ENSP00000366124	ENSP00000340858	0	0	0	0	0	0	0.9	0.646	0.962
PLG	TNC	983339	979548	ENSP00000308938	ENSP00000265131	0	0	0	0	0	0	0	0.426	0.425
AHSG	FGA	995381	983008	ENSP00000393887	ENSP00000306361	0	0	0	0	0.699	0	0	0.29	0.772
TF	APOE	979511	977866	ENSP00000264998	ENSP00000252486	0	0	0	0	0	0	0	0.509	0.508
SERPINC1	ALB	989526	981665	ENSP00000356671	ENSP00000295897	0	0	0	0	0.582	0	0	0.75	0.888
FCGR3A	CD7	989573	983729	ENSP00000356946	ENSP00000312027	0	0	0	0	0	0	0	0.424	0.424
COL5A1	FN1	990434	987830	ENSP00000360882	ENSP00000346839	0	0	0	0	0.181	0	0	0.331	0.415
MBP	CALM3	988032	981274	ENSP00000348273	ENSP00000291295	0	0	0	0	0	0	0	0.542	0.542
SERPINA7	AMBP	985601	979549	ENSP00000329374	ENSP00000265132	0	0	0	0	0.372	0	0	0.189	0.457
VCAM1	CD44	981518	980495	ENSP00000294728	ENSP00000278385	0	0	0	0	0.068	0	0.9	0.946	0.994
APOA4	APOA1	988386	977122	ENSP00000350425	ENSP00000236850	0	0	0	0.811	0.34	0	0.9	0.751	0.939
GAS6	ALB	985907	981665	ENSP00000331831	ENSP00000295897	0	0	0	0	0	0	0.9	0.331	0.928
COL18A1	COL6A3	988745	981609	ENSP00000352798	ENSP00000295550	0	0	0	0.582	0	0	0.9	0.162	0.904
GPC3	GPC1	990238	979310	ENSP00000359854	ENSP00000264039	0	0	0	0.775	0	0	0.9	0.715	0.915
MBP	TF	988032	979511	ENSP00000348273	ENSP00000264998	0	0	0	0	0	0	0	0.427	0.427
F2	ORM1	983286	978473	ENSP00000308541	ENSP00000259396	0	0	0	0	0.389	0	0	0.114	0.422
CD44	EGF	980495	979559	ENSP00000278385	ENSP00000265171	0	0	0	0	0	0	0	0.902	0.902
PSAP	CTSD	993461	977119	ENSP00000378394	ENSP00000236671	0	0	0	0	0.344	0.621	0	0.426	0.837
CLU	PLG	984035	983339	ENSP00000315130	ENSP00000308938	0	0	0	0	0	0	0.9	0.23	0.917
ALDOA	GAS6	986512	985907	ENSP00000336927	ENSP00000331831	0	0	0	0	0	0	0.9	0	0.899
S100A9	ANXA1	989739	978277	ENSP00000357727	ENSP00000257497	0	0	0	0	0	0	0	0.429	0.429
DAG1	ALB	983783	981665	ENSP00000312435	ENSP00000295897	0	0	0	0	0	0	0	0.422	0.422
LYZ	DNASE1	978673	977562	ENSP00000261267	ENSP00000246949	0	0	0	0	0	0	0	0.463	0.462
MME	ENPEP	988880	979556	ENSP00000353679	ENSP00000265162	0	0	0	0	0	0	0	0.54	0.54
A2M	CLU	984997	984035	ENSP00000323929	ENSP00000315130	0	0	0	0	0	0	0.9	0.242	0.919
DSC2	DSG2	980642	978745	ENSP00000280904	ENSP00000261590	0	0	0	0.808	0.156	0.621	0.8	0.793	0.938
PTPRC	NCAM1	989454	984374	ENSP00000356346	ENSP00000318472	0	0	0	0	0	0	0	0.486	0.486
FCGR3A	PIGR	989573	988130	ENSP00000356946	ENSP00000348888	0	0	0	0	0	0	0	0.675	0.675
GSN	ACTR3	990874	979138	ENSP00000362924	ENSP00000263238	0	0	0	0	0	0	0	0.675	0.675
IGFBP1	EGF	980368	979559	ENSP00000275525	ENSP00000265171	0	0	0	0	0	0	0	0.878	0.878
EPHB6	PDGFRB	993301	978803	ENSP00000376684	ENSP00000261799	0	0	0	0.504	0	0.619	0	0.8	0.767
GAS6	A2M	985907	984997	ENSP00000331831	ENSP00000323929	0	0	0	0	0	0	0.9	0.067	0.9
PROM1	VCAM1	997773	981518	ENSP00000415481	ENSP00000294728	0	0	0	0	0	0	0	0.421	0.42
FN1	CLU	987830	984035	ENSP00000346839	ENSP00000315130	0	0	0	0	0	0	0.9	0.289	0.924
APOA4	APOB	988386	977017	ENSP00000350425	ENSP00000233242	0	0	0	0	0.458	0	0.9	0.565	0.973
THBD	KNG1	991530	979518	ENSP00000366307	ENSP00000265023	0	0	0	0	0	0	0	0.43	0.43
F2	TF	983286	979511	ENSP00000308541	ENSP00000264998	0	0	0	0	0.343	0	0	0.43	0.6
ISLR	COL1A1	977705	976714	ENSP00000249842	ENSP00000225964	0	0	0	0	0.43	0	0	0	0.43
S100A8	LCN2	989737	980457	ENSP00000357721	ENSP00000277480	0	0	0	0	0.134	0	0	0.43	0.473
THBS1	VTN	978566	976729	ENSP00000260356	ENSP00000226218	0	0	0	0	0	0	0	0.524	0.524
COL15A1	COL4A6	991112	990518	ENSP00000364140	ENSP00000361290	0	0	0	0	0	0	0.9	0.215	0.916
COL5A1	FBN1	990434	985164	ENSP00000360882	ENSP00000325527	0	0	0	0	0.399	0	0	0.371	0.596
DST	ENO1	990223	977078	ENSP00000359790	ENSP00000234590	0	0	0	0	0	0	0	0.412	0.412
FN1	LTF	987830	976972	ENSP00000346839	ENSP00000231751	0	0	0	0	0	0	0	0.463	0.462
ALB	MPO	981665	976656	ENSP00000295897	ENSP00000225275	0	0	0	0	0	0	0	0.946	0.946
AHSG	SERPINC1	995381	989526	ENSP00000393887	ENSP00000356671	0	0	0	0	0.719	0	0	0.276	0.782
COL28A1	COL15A1	994029	991112	ENSP00000382356	ENSP00000364140	0	0	0.29	0.746	0	0	0.9	0	0.906
LPA	MPO	984691	976656	ENSP00000321334	ENSP00000225275	0	0	0	0	0	0	0	0.425	0.424
AGT	ENPEP	989305	979556	ENSP00000355627	ENSP00000265162	0	0	0	0	0	0.621	0	0.273	0.705
ANXA2	CP	987719	979423	ENSP00000346032	ENSP00000264613	0	0	0	0	0	0	0	0.832	0.832
LPA	LCAT	984691	979296	ENSP00000321334	ENSP00000264005	0	0	0	0	0	0	0	0.866	0.865
AHSG	APOH	995381	976037	ENSP00000393887	ENSP00000205948	0	0	0	0	0.888	0	0	0.374	0.925
COL4A6	COL4A2	990518	988874	ENSP00000361290	ENSP00000353654	0	0	0.525	0.933	0	0	0.9	0.675	0.907
GSN	LYZ	990874	978673	ENSP00000362924	ENSP00000261267	0	0	0	0	0	0	0.9	0.366	0.932
DPP7	ANPEP	990386	982231	ENSP00000360635	ENSP00000300060	0	0	0	0	0	0	0	0.412	0.412
IGFBP3	LTBP1	992347	987780	ENSP00000370473	ENSP00000346467	0	0	0	0	0.114	0.621	0	0.149	0.674
LPA	APOB	984691	977017	ENSP00000321334	ENSP00000233242	0	0	0	0	0	0	0.9	0.92	0.991
A2M	KLK3	984997	983954	ENSP00000323929	ENSP00000314151	0	0	0	0	0	0.846	0	0.426	0.906
A2M	CP	984997	979423	ENSP00000323929	ENSP00000264613	0	0	0	0	0	0	0	0.67	0.669
COL4A3	COL4A6	993597	990518	ENSP00000379823	ENSP00000361290	0	0	0.525	0.92	0	0	0.9	0.791	0.909
FLNA	CEACAM1	990005	975862	ENSP00000358866	ENSP00000161559	0	0	0	0	0	0.621	0	0.821	0.927
FN1	GAS6	987830	985907	ENSP00000346839	ENSP00000331831	0	0	0	0	0	0	0.9	0.309	0.926
CTGF	CDH1	989576	978794	ENSP00000356954	ENSP00000261769	0	0	0	0	0	0	0	0.878	0.878
IGFBP4	TF	980005	979511	ENSP00000269593	ENSP00000264998	0	0	0	0	0	0.62	0	0.171	0.663
CD44	TNC	980495	979548	ENSP00000278385	ENSP00000265131	0	0	0	0	0	0	0	0.563	0.563
CTNNA3	PLAU	990863	990631	ENSP00000362849	ENSP00000361850	0	0	0	0	0	0	0	0.401	0.401
FGA	FGB	983008	982976	ENSP00000306361	ENSP00000306099	0	0	0	0.817	0.773	0.989	0.9	0.881	0.999
CSF1R	ESAM	980974	980542	ENSP00000286301	ENSP00000278927	0	0	0	0	0.59	0	0	0.192	0.646
FGB	HRG	982976	976976	ENSP00000306099	ENSP00000232003	0	0	0	0	0.189	0	0	0.607	0.66
COL15A1	GPC1	991112	979310	ENSP00000364140	ENSP00000264039	0	0	0	0	0	0	0	0.675	0.675
TXN	SOD1	991017	980033	ENSP00000363641	ENSP00000270142	0	0	0	0	0.314	0.091	0	0.671	0.767
FN1	ALDOA	987830	986512	ENSP00000346839	ENSP00000336927	0	0	0	0	0	0	0.9	0.133	0.907
CLU	APP	984035	980902	ENSP00000315130	ENSP00000284981	0	0	0	0	0	0.621	0.9	0.31	0.97
COL4A3	COL15A1	993597	991112	ENSP00000379823	ENSP00000364140	0	0	0.279	0.752	0	0	0.9	0.571	0.918
CTGF	LUM	989576	979766	ENSP00000356954	ENSP00000266718	0	0	0	0	0.252	0	0	0.309	0.448
ITIH2	ALB	988490	981665	ENSP00000351190	ENSP00000295897	0	0	0	0	0.791	0	0	0.144	0.809
ACE	AKR1B1	981253	980955	ENSP00000290866	ENSP00000285930	0	0	0	0	0	0	0	0.465	0.465
ALB	LTF	981665	976972	ENSP00000295897	ENSP00000231751	0	0	0	0	0	0	0	0.75	0.75
HSPG2	APOE	991052	977866	ENSP00000363827	ENSP00000252486	0	0	0	0	0	0	0.9	0.22	0.916
SPP1	ACPP	993479	984890	ENSP00000378517	ENSP00000323036	0	0	0	0	0	0	0	0.428	0.428
CA2	TF	980926	979511	ENSP00000285379	ENSP00000264998	0	0	0	0	0	0	0	0.463	0.462
COL4A3	FN1	993597	987830	ENSP00000379823	ENSP00000346839	0	0	0	0	0	0.62	0	0.341	0.732
CP	LTF	979423	976972	ENSP00000264613	ENSP00000231751	0	0	0	0	0	0.621	0	0.542	0.814
SERPINA1	PLG	988002	983339	ENSP00000348068	ENSP00000308938	0	0	0	0	0	0	0.9	0.334	0.928
AGRN	NCAM1	991989	984374	ENSP00000368678	ENSP00000318472	0	0	0	0	0	0	0.9	0	0.899
COL4A1	COL6A1	991286	989197	ENSP00000364979	ENSP00000355180	0	0	0.346	0.757	0.149	0	0.9	0.301	0.921
GSN	GC	990874	980262	ENSP00000362924	ENSP00000273951	0	0	0	0	0	0	0	0.543	0.543
COL4A2	COL12A1	988874	985129	ENSP00000353654	ENSP00000325146	0	0	0	0.568	0.212	0	0.9	0.179	0.92
CD7	SECTM1	983729	979987	ENSP00000312027	ENSP00000269389	0	0	0	0	0	0.621	0	0.892	0.956
PLG	GC	983339	980262	ENSP00000308938	ENSP00000273951	0	0	0	0	0.254	0	0	0.341	0.475
CD44	LYVE1	980495	978171	ENSP00000278385	ENSP00000256178	0	0	0	0.719	0	0	0.9	0.611	0.916
COL11A1	CD44	988488	980495	ENSP00000351163	ENSP00000278385	0	0	0	0	0	0	0.8	0.106	0.809
PTPN13	NGFR	995476	975903	ENSP00000394794	ENSP00000172229	0	0	0	0	0.072	0.621	0	0.318	0.726
CD44	CD27	980495	979752	ENSP00000278385	ENSP00000266557	0	0	0	0	0	0	0	0.562	0.562
FN1	SERPINF2	987830	984765	ENSP00000346839	ENSP00000321853	0	0	0	0	0	0	0.9	0.372	0.932
CFB	CFI	994789	993429	ENSP00000388516	ENSP00000378130	0	0	0	0	0	0	0	0.566	0.565
APOA2	APOB	989579	977017	ENSP00000356969	ENSP00000233242	0	0	0	0	0.779	0	0.9	0.839	0.995
CTGF	FBLN1	989576	985859	ENSP00000356954	ENSP00000331544	0	0	0	0.536	0.112	0.621	0	0.273	0.678
COL6A3	LUM	981609	979766	ENSP00000295550	ENSP00000266718	0	0	0	0	0.576	0	0	0.268	0.669
SERPING1	C3	980496	977490	ENSP00000278407	ENSP00000245907	0	0	0	0	0.118	0	0	0.429	0.462
APP	ANXA1	980902	978277	ENSP00000284981	ENSP00000257497	0	0	0	0	0	0	0.9	0.263	0.921
IGFBP3	COL1A1	992347	976714	ENSP00000370473	ENSP00000225964	0	0	0	0	0.124	0.621	0	0.285	0.729
APOA2	F2	989579	983286	ENSP00000356969	ENSP00000308541	0	0	0	0	0.826	0	0	0.22	0.855
PIGR	TF	988130	979511	ENSP00000348888	ENSP00000264998	0	0	0	0	0	0	0	0.514	0.514
PLG	APP	983339	980902	ENSP00000308938	ENSP00000284981	0	0	0	0	0	0	0.9	0.317	0.927
VCAM1	IL18BP	981518	978533	ENSP00000294728	ENSP00000260049	0	0	0	0	0	0	0	0.852	0.852
SPP1	F2	993479	983286	ENSP00000378517	ENSP00000308541	0	0	0	0	0	0.621	0	0.341	0.733
COL7A1	COL6A3	985981	981609	ENSP00000332371	ENSP00000295550	0	0	0	0.545	0	0	0.9	0.239	0.908
SORBS1	PVRL2	989183	977865	ENSP00000355136	ENSP00000252483	0	0	0	0	0	0	0	0.428	0.428
IGFBP3	LYVE1	992347	978171	ENSP00000370473	ENSP00000256178	0	0	0	0	0	0	0	0.82	0.82
EGF	CDH1	979559	978794	ENSP00000265171	ENSP00000261769	0	0	0	0	0	0	0	0.927	0.927
IGFBP1	APOH	980368	976037	ENSP00000275525	ENSP00000205948	0	0	0	0	0.636	0	0	0.093	0.647
AGT	APOA1	989305	977122	ENSP00000355627	ENSP00000236850	0	0	0	0	0.586	0	0	0.319	0.699
PROM1	EGF	997773	979559	ENSP00000415481	ENSP00000265171	0	0	0	0	0	0	0	0.463	0.462
F2	APOH	983286	976037	ENSP00000308541	ENSP00000205948	0	0	0	0	0.732	0	0	0.751	0.929
COL4A1	COL6A3	991286	981609	ENSP00000364979	ENSP00000295550	0	0	0	0.616	0.299	0	0.9	0.371	0.934
SERPING1	VWF	980496	978701	ENSP00000278407	ENSP00000261405	0	0	0	0	0.344	0	0	0.235	0.464
IGFBP3	PAPPA2	992347	989521	ENSP00000370473	ENSP00000356634	0	0	0	0	0	0.621	0	0.34	0.733
IGFBP1	TF	980368	979511	ENSP00000275525	ENSP00000264998	0	0	0	0	0.213	0.62	0	0.348	0.777
REG3A	TRHDE	982777	978648	ENSP00000304311	ENSP00000261180	0	0	0	0	0	0.621	0	0.109	0.639
IGFBP3	CTSD	992347	977119	ENSP00000370473	ENSP00000236671	0	0	0	0	0	0.621	0	0.378	0.748
ITIH4	APOH	979712	976037	ENSP00000266041	ENSP00000205948	0	0	0	0	0.204	0	0	0.305	0.409
GLA	ARSA	976332	976161	ENSP00000218516	ENSP00000216124	0	0	0	0	0	0	0.9	0.319	0.927
IGF2	TF	986678	979511	ENSP00000338297	ENSP00000264998	0	0	0	0	0.138	0.619	0	0.412	0.78
TNC	CDH1	979548	978794	ENSP00000265131	ENSP00000261769	0	0	0	0	0	0	0	0.878	0.878
GPC4	COL18A1	990240	988745	ENSP00000359864	ENSP00000352798	0	0	0	0	0	0.621	0	0.779	0.91
COL4A6	APP	990518	980902	ENSP00000361290	ENSP00000284981	0	0	0	0	0	0.62	0	0	0.619
S100A8	LYZ	989737	978673	ENSP00000357721	ENSP00000261267	0	0	0	0	0.282	0	0	0.274	0.443
C7	C6	984782	979185	ENSP00000322061	ENSP00000263413	0	0	0	0.872	0.109	0	0.8	0.412	0.818
GC	CP	980262	979423	ENSP00000273951	ENSP00000264613	0	0	0	0	0	0	0	0.516	0.516
FBLN2	COL4A6	994291	990518	ENSP00000384169	ENSP00000361290	0	0	0	0	0	0.62	0	0	0.619
PTPRC	LYZ	989454	978673	ENSP00000356346	ENSP00000261267	0	0	0	0	0.31	0	0	0.517	0.644
MBP	LYZ	988032	978673	ENSP00000348273	ENSP00000261267	0	0	0	0	0	0	0	0.469	0.469
COL6A1	COL12A1	989197	985129	ENSP00000355180	ENSP00000325146	0	0	0	0.689	0.137	0	0.9	0.305	0.915
GC	APOH	980262	976037	ENSP00000273951	ENSP00000205948	0	0	0	0	0.458	0	0	0.38	0.641
PRNP	SOD1	992007	980033	ENSP00000368748	ENSP00000270142	0	0	0	0	0	0	0.8	0.379	0.867
PROM1	FN1	997773	987830	ENSP00000415481	ENSP00000346839	0	0	0	0	0	0	0	0.514	0.514
COL4A6	COL5A3	990518	979475	ENSP00000361290	ENSP00000264828	0	0	0.525	0.851	0	0	0.9	0.261	0.91
FCGR3A	OSCAR	989573	988724	ENSP00000356946	ENSP00000352671	0	0	0	0	0	0	0.8	0	0.8
B2M	PROCR	987000	976252	ENSP00000340858	ENSP00000216968	0	0	0	0	0	0	0.36	0.122	0.4
GGH	TSG101	978541	977825	ENSP00000260118	ENSP00000251968	0	0	0	0	0	0	0	0.602	0.601
SERPINF2	THBS1	984765	978566	ENSP00000321853	ENSP00000260356	0	0	0	0	0	0	0.72	0	0.72
AHSG	ORM1	995381	978473	ENSP00000393887	ENSP00000259396	0	0	0	0	0.544	0	0	0.464	0.739
ALB	AMBP	981665	979549	ENSP00000295897	ENSP00000265132	0	0	0	0	0.829	0.621	0	0.513	0.964
APOA4	FGA	988386	983008	ENSP00000350425	ENSP00000306361	0	0	0	0	0.072	0	0.9	0.178	0.913
AMBP	ORM1	979549	978473	ENSP00000265132	ENSP00000259396	0	0	0	0	0.545	0	0	0.529	0.771
ANXA2	ENO1	987719	977078	ENSP00000346032	ENSP00000234590	0	0	0	0	0.109	0	0	0.374	0.404
RNASE1	ISLR	987470	977705	ENSP00000344193	ENSP00000249842	0	0	0	0	0.415	0	0	0	0.414
DPP4	ALB	988888	981665	ENSP00000353731	ENSP00000295897	0	0	0	0	0	0	0	0.525	0.524
FGB	THBS1	982976	978566	ENSP00000306099	ENSP00000260356	0	0	0	0	0	0	0.72	0.103	0.731
GP6	COL1A1	983320	976714	ENSP00000308782	ENSP00000225964	0	0	0	0	0	0	0.8	0.394	0.87
NPC2	GRN	977177	975801	ENSP00000238633	ENSP00000053867	0	0	0	0	0.521	0	0	0.158	0.57
ALDOA	ALB	986512	981665	ENSP00000336927	ENSP00000295897	0	0	0	0	0	0	0.9	0.2	0.914
AMBP	HRG	979549	976976	ENSP00000265132	ENSP00000232003	0	0	0	0	0.408	0	0	0.305	0.561
ACE	ENPEP	981253	979556	ENSP00000290866	ENSP00000265162	0	0	0	0	0	0	0	0.499	0.499
HSPG2	FGA	991052	983008	ENSP00000363827	ENSP00000306361	0	0	0	0	0	0	0.9	0	0.899
SERPINA1	KNG1	988002	979518	ENSP00000348068	ENSP00000265023	0	0	0	0	0	0	0.9	0.239	0.918
SPP1	FN1	993479	987830	ENSP00000378517	ENSP00000346839	0	0	0	0	0.115	0	0	0.916	0.921
F2	SERPING1	983286	980496	ENSP00000308541	ENSP00000278407	0	0	0	0	0	0.621	0	0.305	0.718
CTSB	A2M	987186	984997	ENSP00000342070	ENSP00000323929	0	0	0	0	0	0.621	0	0.425	0.767
SERPINA5	APOH	986093	976037	ENSP00000333203	ENSP00000205948	0	0	0	0	0.289	0	0	0.29	0.461
SERPINA1	SERPINF2	988002	984765	ENSP00000348068	ENSP00000321853	0	0	0.525	0.794	0	0	0.9	0.433	0.917
FCGR3A	ITIH1	989573	980218	ENSP00000356946	ENSP00000273283	0	0	0	0	0	0	0	0.401	0.401
A1BG	CEACAM1	979111	975862	ENSP00000263100	ENSP00000161559	0	0	0	0	0	0	0	0.506	0.506
HP	APOA1	988021	977122	ENSP00000348170	ENSP00000236850	0	0	0	0	0.217	0.621	0	0.927	0.975
GM2A	ARSA	988253	976161	ENSP00000349687	ENSP00000216124	0	0	0	0	0	0	0	0.428	0.428
AHSG	APOA2	995381	989579	ENSP00000393887	ENSP00000356969	0	0	0	0	0.911	0	0	0.197	0.924
PLAU	FN1	990631	987830	ENSP00000361850	ENSP00000346839	0	0	0	0	0	0	0.9	0.66	0.963
DPP4	MME	988888	988880	ENSP00000353731	ENSP00000353679	0	0	0	0	0	0	0	0.642	0.641
APOA4	APP	988386	980902	ENSP00000350425	ENSP00000284981	0	0	0	0	0	0	0.9	0.112	0.905
IGFBP3	PLAU	992347	990631	ENSP00000370473	ENSP00000361850	0	0	0	0	0	0	0	0.412	0.412
SERPING1	ISLR	980496	977705	ENSP00000278407	ENSP00000249842	0	0	0	0	0.468	0	0	0	0.468
FN1	COL6A3	987830	981609	ENSP00000346839	ENSP00000295550	0	0	0	0	0.238	0	0	0.375	0.491
SERPINC1	FN1	989526	987830	ENSP00000356671	ENSP00000346839	0	0	0	0	0	0	0	0.563	0.563
ALDOA	AMBP	986512	979549	ENSP00000336927	ENSP00000265132	0	0	0	0	0	0	0	0.621	0.621
ORM1	APOA1	978473	977122	ENSP00000259396	ENSP00000236850	0	0	0	0	0.552	0	0	0.22	0.627
COL18A1	COL12A1	988745	985129	ENSP00000352798	ENSP00000325146	0	0	0	0.575	0	0	0.9	0.133	0.903
COL5A1	ORM1	990434	978473	ENSP00000360882	ENSP00000259396	0	0	0	0	0	0	0	0.524	0.524
CALM3	KIF18A	981274	979124	ENSP00000291295	ENSP00000263181	0	0	0	0	0	0	0.9	0	0.899
SERPINA7	APOH	985601	976037	ENSP00000329374	ENSP00000205948	0	0	0	0	0.536	0	0	0.073	0.54
IGFBP4	CTSD	980005	977119	ENSP00000269593	ENSP00000236671	0	0	0	0	0	0.621	0	0.349	0.736
ACPP	ALB	984890	981665	ENSP00000323036	ENSP00000295897	0	0	0	0	0	0	0	0.615	0.615
CD44	THBS1	980495	978566	ENSP00000278385	ENSP00000260356	0	0	0	0	0	0	0	0.43	0.43
NID1	COL1A1	979341	976714	ENSP00000264187	ENSP00000225964	0	0	0	0	0.083	0.62	0	0.148	0.661
SERPINC1	CP	989526	979423	ENSP00000356671	ENSP00000264613	0	0	0	0	0.109	0	0	0.415	0.443
NCAM1	TNC	984374	979548	ENSP00000318472	ENSP00000265131	0	0	0	0	0	0	0	0.542	0.542
ENO1	COMP	977078	976540	ENSP00000234590	ENSP00000222271	0	0	0	0	0	0	0	0.562	0.562
COL11A1	CDH11	988488	979910	ENSP00000351163	ENSP00000268603	0	0	0	0	0.41	0	0	0.243	0.523
AGT	PLG	989305	983339	ENSP00000355627	ENSP00000308938	0	0	0	0	0	0	0	0.43	0.43
THY1	APOA1	980852	977122	ENSP00000284240	ENSP00000236850	0	0	0	0	0	0	0	0.463	0.462
GPC3	ITIH2	990238	988490	ENSP00000359854	ENSP00000351190	0	0	0	0	0.464	0	0	0	0.463
PRNP	L1CAM	992007	990051	ENSP00000368748	ENSP00000359074	0	0	0	0	0	0.625	0	0	0.625
ALB	ACE	981665	981253	ENSP00000295897	ENSP00000290866	0	0	0	0	0	0	0	0.789	0.788
GAS6	TYRO3	985907	979256	ENSP00000331831	ENSP00000263798	0	0	0	0	0	0.846	0	0.724	0.954
SIRPA	VWF	988039	978701	ENSP00000348307	ENSP00000261405	0	0	0	0	0	0.937	0	0.08	0.939
AMBP	KNG1	979549	979518	ENSP00000265132	ENSP00000265023	0	0	0	0	0.345	0	0	0.306	0.515
ACPP	REG3A	984890	982777	ENSP00000323036	ENSP00000304311	0	0	0	0	0	0.621	0	0	0.621
PROM1	NCAM1	997773	984374	ENSP00000415481	ENSP00000318472	0	0	0	0	0	0	0	0.507	0.507
KNG1	C3	979518	977490	ENSP00000265023	ENSP00000245907	0	0	0	0	0	0	0.9	0.372	0.932
IGHG1	C3	993075	977490	ENSP00000374990	ENSP00000245907	0	0	0	0	0	0.9	0	0.16	0.91
SERPINA1	FN1	988002	987830	ENSP00000348068	ENSP00000346839	0	0	0	0	0	0	0.9	0.275	0.922
HP	TF	988021	979511	ENSP00000348170	ENSP00000264998	0	0	0	0	0.153	0	0	0.839	0.854
L1CAM	NRP1	990051	979597	ENSP00000359074	ENSP00000265371	0	0	0	0	0	0	0.8	0.367	0.864
AMBP	TF	979549	979511	ENSP00000265132	ENSP00000264998	0	0	0	0	0.699	0	0	0.379	0.801
ITIH2	ORM1	988490	978473	ENSP00000351190	ENSP00000259396	0	0	0	0	0.495	0	0	0	0.495
SERPINA7	CP	985601	979423	ENSP00000329374	ENSP00000264613	0	0	0	0	0.133	0	0	0.379	0.425
KLK3	CHGA	983954	976223	ENSP00000314151	ENSP00000216492	0	0	0	0	0	0	0	0.562	0.562
COL4A2	COL6A3	988874	981609	ENSP00000353654	ENSP00000295550	0	0	0	0.587	0.25	0	0.9	0.274	0.927
AGT	APOH	989305	976037	ENSP00000355627	ENSP00000205948	0	0	0	0	0.564	0	0	0.146	0.603
FGA	VTN	983008	976729	ENSP00000306361	ENSP00000226218	0	0	0	0	0.36	0	0	0.229	0.474
LAMP1	NCAM1	986107	984374	ENSP00000333298	ENSP00000318472	0	0	0	0	0	0	0	0.896	0.896
PTPRC	MBP	989454	988032	ENSP00000356346	ENSP00000348273	0	0	0	0	0	0	0	0.417	0.417
COL4A1	COL11A1	991286	988488	ENSP00000364979	ENSP00000351163	0	0	0.511	0.866	0	0	0.9	0.379	0.91
SERPINA1	ALB	988002	981665	ENSP00000348068	ENSP00000295897	0	0	0	0	0.21	0	0.9	0.464	0.951
FN1	FBN1	987830	985164	ENSP00000346839	ENSP00000325527	0	0	0	0	0.378	0	0	0.541	0.695
CDH2	APC	979959	978275	ENSP00000269141	ENSP00000257430	0	0	0	0	0	0	0	0.428	0.428
A2M	LYZ	984997	978673	ENSP00000323929	ENSP00000261267	0	0	0	0	0	0.621	0	0.379	0.748
CFI	HMCN1	993429	980109	ENSP00000378130	ENSP00000271588	0	0	0	0	0	0	0	0.403	0.402
PTGDS	NPC2	990400	977177	ENSP00000360687	ENSP00000238633	0	0	0	0	0.464	0	0	0.134	0.504
F2	LGALS3BP	983286	979033	ENSP00000308541	ENSP00000262776	0	0	0	0	0	0	0	0.806	0.806
APOA4	DSCAML1	988386	984067	ENSP00000350425	ENSP00000315465	0	0	0	0	0	0	0	0.622	0.621
PLG	ALB	983339	981665	ENSP00000308938	ENSP00000295897	0	0	0	0	0.121	0	0.9	0.783	0.978
VCAM1	APOA1	981518	977122	ENSP00000294728	ENSP00000236850	0	0	0	0	0	0	0	0.884	0.884
SOD1	CP	980033	979423	ENSP00000270142	ENSP00000264613	0	0	0	0	0	0	0	0.429	0.429
CTSB	PLG	987186	983339	ENSP00000342070	ENSP00000308938	0	0	0	0	0	0	0	0.532	0.532
LPA	SAA2	984691	978230	ENSP00000321334	ENSP00000256733	0	0	0	0	0	0	0	0.464	0.463
LAMP1	CTSD	986107	977119	ENSP00000333298	ENSP00000236671	0	0	0	0	0.236	0	0	0.752	0.797
TF	VTN	979511	976729	ENSP00000264998	ENSP00000226218	0	0	0	0	0.067	0	0	0.43	0.432
C2	FBLN5	992696	987585	ENSP00000372853	ENSP00000345008	0	0	0	0	0	0	0	0.429	0.429
AHSG	ITIH2	995381	988490	ENSP00000393887	ENSP00000351190	0	0	0	0	0.795	0	0	0.196	0.824
LRP2	APOB	979259	977017	ENSP00000263816	ENSP00000233242	0	0	0	0	0	0.621	0	0.461	0.781
S100A9	LCN2	989739	980457	ENSP00000357727	ENSP00000277480	0	0	0	0	0.283	0	0	0.463	0.589
COL4A1	NID1	991286	979341	ENSP00000364979	ENSP00000264187	0	0	0	0	0.137	0.846	0	0.425	0.913
EGF	VTN	979559	976729	ENSP00000265171	ENSP00000226218	0	0	0	0	0	0.62	0	0.465	0.783
COL14A1	CD44	981970	980495	ENSP00000297848	ENSP00000278385	0	0	0	0	0	0.621	0	0.113	0.641
PLAU	VCAM1	990631	981518	ENSP00000361850	ENSP00000294728	0	0	0	0	0	0	0	0.411	0.411
COL28A1	COL6A1	994029	989197	ENSP00000382356	ENSP00000355180	0	0	0.222	0.793	0	0	0.9	0	0.903
VCAM1	KNG1	981518	979518	ENSP00000294728	ENSP00000265023	0	0	0	0	0	0	0	0.432	0.432
LAMP1	TSG101	986107	977825	ENSP00000333298	ENSP00000251968	0	0	0	0	0	0	0	0.48	0.48
APOA2	SDC1	989579	978042	ENSP00000356969	ENSP00000254351	0	0	0	0	0	0	0.9	0	0.899
AHSG	IGFBP1	995381	980368	ENSP00000393887	ENSP00000275525	0	0	0	0	0.775	0	0	0.084	0.78
SERPINF2	HRG	984765	976976	ENSP00000321853	ENSP00000232003	0	0	0	0	0.132	0	0	0.43	0.471
APOA2	HPX	989579	979700	ENSP00000356969	ENSP00000265983	0	0	0	0	0.575	0	0	0.305	0.684
SOD3	FBLN5	992513	987585	ENSP00000371554	ENSP00000345008	0	0	0	0	0.109	0.621	0	0.833	0.935
CD44	CDH2	980495	979959	ENSP00000278385	ENSP00000269141	0	0	0	0	0	0	0	0.517	0.517
COL4A6	FN1	990518	987830	ENSP00000361290	ENSP00000346839	0	0	0	0	0	0.62	0	0.148	0.654
CLU	APOA1	984035	977122	ENSP00000315130	ENSP00000236850	0	0	0	0	0.064	0.302	0	0.463	0.6
IGF2R	LAMP1	988216	986107	ENSP00000349437	ENSP00000333298	0	0	0	0	0.191	0	0	0.61	0.663
CFH	LUM	989466	979766	ENSP00000356399	ENSP00000266718	0	0	0	0	0.23	0	0	0.379	0.489
FGA	LYZ	983008	978673	ENSP00000306361	ENSP00000261267	0	0	0	0	0	0	0.9	0.509	0.947
PVR	CD55	996280	984153	ENSP00000402060	ENSP00000316333	0	0	0	0	0	0	0	0.43	0.43
EGF	THBS1	979559	978566	ENSP00000265171	ENSP00000260356	0	0	0	0.442	0	0	0	0.885	0.521
PRNP	APP	992007	980902	ENSP00000368748	ENSP00000284981	0	0	0	0	0.088	0.628	0	0.5	0.807
PLAU	CTSD	990631	977119	ENSP00000361850	ENSP00000236671	0	0	0	0	0	0	0	0.518	0.518
COL18A1	COL11A1	988745	988488	ENSP00000352798	ENSP00000351163	0	0	0	0.774	0	0	0.9	0.237	0.904
DPT	LUM	989545	979766	ENSP00000356791	ENSP00000266718	0	0	0	0	0.245	0	0	0.274	0.415
FBLN2	COL4A3	994291	993597	ENSP00000384169	ENSP00000379823	0	0	0	0	0	0.62	0	0	0.619
COL4A3	NID1	993597	979341	ENSP00000379823	ENSP00000264187	0	0	0	0	0	0	0	0.463	0.462
PLAU	SERPINC1	990631	989526	ENSP00000361850	ENSP00000356671	0	0	0	0	0	0	0	0.514	0.514
APOA2	TF	989579	979511	ENSP00000356969	ENSP00000264998	0	0	0	0	0.651	0	0	0.341	0.755
COL15A1	COL5A1	991112	990434	ENSP00000364140	ENSP00000360882	0	0	0	0.781	0.278	0	0.9	0.32	0.927
B2M	PCOLCE	987000	976600	ENSP00000340858	ENSP00000223061	0	0	0	0	0	0	0	0.8	0.8
ACE	APOB	981253	977017	ENSP00000290866	ENSP00000233242	0	0	0	0	0	0	0	0.61	0.609
ALB	MCAM	981665	979308	ENSP00000295897	ENSP00000264036	0	0	0	0	0	0	0	0.412	0.412
COL4A1	COL7A1	991286	985981	ENSP00000364979	ENSP00000332371	0	0	0	0.895	0	0.619	0.9	0.27	0.96
COL6A1	COL7A1	989197	985981	ENSP00000355180	ENSP00000332371	0	0	0	0.757	0.108	0	0.9	0.242	0.909
CTSB	ALB	987186	981665	ENSP00000342070	ENSP00000295897	0	0	0	0	0	0	0	0.541	0.54
ACE	LYZ	981253	978673	ENSP00000290866	ENSP00000261267	0	0	0	0	0	0	0	0.504	0.504
GSN	FN1	990874	987830	ENSP00000362924	ENSP00000346839	0	0	0	0	0	0.621	0	0.867	0.946
PLAU	APOE	990631	977866	ENSP00000361850	ENSP00000252486	0	0	0	0	0	0	0	0.43	0.43
ALDOA	EGF	986512	979559	ENSP00000336927	ENSP00000265171	0	0	0	0	0	0	0.9	0.079	0.901
PLAU	CTSB	990631	987186	ENSP00000361850	ENSP00000342070	0	0	0	0	0	0.621	0	0.543	0.815
UMOD	COL14A1	982996	981970	ENSP00000306279	ENSP00000297848	0	0	0	0	0	0	0	0.461	0.461
A2M	APOH	984997	976037	ENSP00000323929	ENSP00000205948	0	0	0	0	0.183	0	0	0.379	0.458
APOA2	SPINK5	989579	988770	ENSP00000356969	ENSP00000352936	0	0	0	0	0	0	0	0.47	0.469
APOA4	LYZ	988386	978673	ENSP00000350425	ENSP00000261267	0	0	0	0	0	0	0.9	0.076	0.901
AGT	F2	989305	983286	ENSP00000355627	ENSP00000308541	0	0	0	0	0.662	0	0	0.305	0.75
MBP	NGFR	988032	975903	ENSP00000348273	ENSP00000172229	0	0	0	0	0	0	0	0.411	0.411
IGFBP1	IGFBP4	980368	980005	ENSP00000275525	ENSP00000269593	0	0	0	0.871	0	0.9	0	0.66	0.908
CD44	SDC1	980495	978042	ENSP00000278385	ENSP00000254351	0	0	0	0	0	0	0	0.75	0.75
IGFBP3	IGF2	992347	986678	ENSP00000370473	ENSP00000338297	0	0	0	0	0.127	0.989	0.9	0.781	0.999
GPC3	CSPG4	990238	983791	ENSP00000359854	ENSP00000312506	0	0	0	0	0	0	0.9	0.077	0.901
FGA	C5	983008	976632	ENSP00000306361	ENSP00000223642	0	0	0	0	0.511	0	0	0	0.511
PLG	FGB	983339	982976	ENSP00000308938	ENSP00000306099	0	0	0	0	0.193	0	0	0.463	0.537
GPX3	SOD3	992805	992513	ENSP00000373477	ENSP00000371554	0	0	0	0	0	0	0	0.421	0.42
GPC3	SDC1	990238	978042	ENSP00000359854	ENSP00000254351	0	0	0	0	0	0	0.9	0.344	0.929
HSPG2	CSPG4	991052	983791	ENSP00000363827	ENSP00000312506	0	0	0	0.394	0	0	0.9	0.084	0.901
PLXDC1	NID1	984995	979341	ENSP00000323927	ENSP00000264187	0	0	0	0	0	0.621	0	0.182	0.669
ACE	VWF	981253	978701	ENSP00000290866	ENSP00000261405	0	0	0	0	0	0	0	0.61	0.609
COL15A1	COL11A1	991112	988488	ENSP00000364140	ENSP00000351163	0	0	0.258	0.776	0	0	0.9	0.24	0.908
VWF	MPO	978701	976656	ENSP00000261405	ENSP00000225275	0	0	0	0	0	0	0	0.424	0.424
ENO1	MPO	977078	976656	ENSP00000234590	ENSP00000225275	0	0	0	0	0	0	0	0.429	0.429
FN1	VCAM1	987830	981518	ENSP00000346839	ENSP00000294728	0	0	0	0	0	0	0	0.752	0.752
FN1	EGF	987830	979559	ENSP00000346839	ENSP00000265171	0	0	0	0	0	0	0.9	0.946	0.994
VCAM1	MPO	981518	976656	ENSP00000294728	ENSP00000225275	0	0	0	0	0	0	0	0.542	0.542
EGF	TYRO3	979559	979256	ENSP00000265171	ENSP00000263798	0	0	0	0	0	0	0	0.534	0.534
GSN	CALM3	990874	981274	ENSP00000362924	ENSP00000291295	0	0	0	0	0	0	0	0.515	0.515
CFI	CD55	993429	984153	ENSP00000378130	ENSP00000316333	0	0	0	0	0	0	0	0.62	0.619
THBD	APOH	991530	976037	ENSP00000366307	ENSP00000205948	0	0	0	0	0	0	0	0.419	0.419
APOE	APOB	977866	977017	ENSP00000252486	ENSP00000233242	0	0	0	0	0	0	0.9	0.869	0.986
THBD	VCAM1	991530	981518	ENSP00000366307	ENSP00000294728	0	0	0	0	0	0	0	0.649	0.649
SDCBP	SDC1	978545	978042	ENSP00000260130	ENSP00000254351	0	0	0	0	0	0.621	0.9	0.873	0.994
XPNPEP2	APP	990283	980902	ENSP00000360147	ENSP00000284981	0	0	0	0	0	0	0	0.58	0.579
CD44	MCAM	980495	979308	ENSP00000278385	ENSP00000264036	0	0	0	0	0	0	0	0.516	0.516
CP	APOA1	979423	977122	ENSP00000264613	ENSP00000236850	0	0	0	0	0.139	0.302	0	0.41	0.596
HP	LCAT	988021	979296	ENSP00000348170	ENSP00000264005	0	0	0	0	0	0	0	0.583	0.583
GPC3	CD44	990238	980495	ENSP00000359854	ENSP00000278385	0	0	0	0	0	0	0	0.465	0.465
THBD	SERPINA5	991530	986093	ENSP00000366307	ENSP00000333203	0	0	0	0	0	0.621	0	0.516	0.804
SERPINA1	PRSS1	988002	983308	ENSP00000348068	ENSP00000308720	0	0	0	0	0	0.846	0	0.19	0.867
ALDOB	AMBP	991083	979549	ENSP00000363988	ENSP00000265132	0	0	0	0	0.119	0	0	0.523	0.551
IGFBP3	PLG	992347	983339	ENSP00000370473	ENSP00000308938	0	0	0	0	0	0.846	0.9	0.877	0.997
SERPINC1	APOA1	989526	977122	ENSP00000356671	ENSP00000236850	0	0	0	0	0.701	0	0	0.424	0.816
CALM3	CHGA	981274	976223	ENSP00000291295	ENSP00000216492	0	0	0	0	0	0	0	0.847	0.847
CST3	APP	991494	980902	ENSP00000366124	ENSP00000284981	0	0	0	0	0	0	0.9	0.462	0.942
APOA2	DLK1	989579	986919	ENSP00000356969	ENSP00000340292	0	0	0	0	0.426	0	0	0	0.425
EPHB2	EFNB1	991039	976027	ENSP00000363763	ENSP00000204961	0	0	0	0	0	0.621	0.9	0.954	0.998
RNASE2	LYZ	982656	978673	ENSP00000303276	ENSP00000261267	0	0	0	0	0.128	0	0	0.46	0.497
COL5A1	COL7A1	990434	985981	ENSP00000360882	ENSP00000332371	0	0	0	0.86	0	0	0.9	0.318	0.903
ACE	CTSD	981253	977119	ENSP00000290866	ENSP00000236671	0	0	0	0	0	0	0	0.424	0.424
AHSG	APOB	995381	977017	ENSP00000393887	ENSP00000233242	0	0	0	0	0.806	0	0	0.146	0.823
RBP4	APOB	990366	977017	ENSP00000360519	ENSP00000233242	0	0	0	0	0.296	0	0	0.29	0.467
C7	C5	984782	976632	ENSP00000322061	ENSP00000223642	0	0	0	0	0	0.621	0.54	0.302	0.861

## Sheet: ClueGO KEGG 
GOID	GOTerm	Ontology source	Nr. Genes	Term P value	Group P value	Associated genes found
5143	African trypanosomiasis	KEGG_01.04.2013	2	2.3 E-1	1.4 E-2	[APOA1, VCAM1]
5144	Malaria	KEGG_01.04.2013	4	4.1 E-2	1.4 E-2	[COMP, SDC1, THBS1, VCAM1]
4145	Phagosome	KEGG_01.04.2013	7	1.3 E-1	6.6 E-2	[C3, CD14, COMP, FCGR3A, LAMP1, MPO, THBS1]
5143	African trypanosomiasis	KEGG_01.04.2013	2	2.3 E-1	6.6 E-2	[APOA1, VCAM1]
5144	Malaria	KEGG_01.04.2013	4	4.1 E-2	6.6 E-2	[COMP, SDC1, THBS1, VCAM1]
4151	PI3K-Akt signaling pathway	KEGG_01.04.2013	25	4.5 E-6	2.0 E-11	[COL11A1, COL1A1, COL4A1, COL4A2, COL4A3, COL4A6, COL5A1, COL5A3, COL6A1, COL6A3, COMP, CSF1, CSF1R, EGF, FGFR2, FN1, LAMC1, NGFR, PDGFRB, SPP1, THBS1, TNC, TNXB, VTN, VWF]
4510	Focal adhesion	KEGG_01.04.2013	22	2.3 E-8	2.0 E-11	[COL11A1, COL1A1, COL4A1, COL4A2, COL4A3, COL4A6, COL5A1, COL5A3, COL6A1, COL6A3, COMP, EGF, FLNA, FN1, LAMC1, PDGFRB, SPP1, THBS1, TNC, TNXB, VTN, VWF]
4512	ECM-receptor interaction	KEGG_01.04.2013	25	9.9 E-20	2.0 E-11	[AGRN, CD44, COL11A1, COL1A1, COL4A1, COL4A2, COL4A3, COL4A6, COL5A1, COL5A3, COL6A1, COL6A3, COMP, DAG1, FN1, GP6, HSPG2, LAMC1, SDC1, SPP1, THBS1, TNC, TNXB, VTN, VWF]
4520	Adherens junction	KEGG_01.04.2013	7	3.2 E-3	2.0 E-11	[CDH1, CTNNA3, PTPRJ, PVRL1, PVRL2, PVRL4, SORBS1]
4810	Regulation of actin cytoskeleton	KEGG_01.04.2013	9	1.2 E-1	2.0 E-11	[APC, APC2, CD14, EGF, F2, FGFR2, FN1, GSN, PDGFRB]
4974	Protein digestion and absorption	KEGG_01.04.2013	21	6.5 E-15	2.0 E-11	[COL11A1, COL12A1, COL14A1, COL15A1, COL18A1, COL1A1, COL4A1, COL4A2, COL4A3, COL4A6, COL5A1, COL5A3, COL6A1, COL6A3, COL7A1, DPP4, MEP1A, MME, PGA4, PRSS1, XPNPEP2]
5100	Bacterial invasion of epithelial cells	KEGG_01.04.2013	3	2.9 E-1	2.0 E-11	[CDH1, CTNNA3, FN1]
5146	Amoebiasis	KEGG_01.04.2013	12	3.1 E-5	2.0 E-11	[C9, CD14, COL11A1, COL1A1, COL4A1, COL4A2, COL4A3, COL4A6, COL5A1, COL5A3, FN1, LAMC1]
5200	Pathways in cancer	KEGG_01.04.2013	15	2.9 E-2	2.0 E-11	[APC, APC2, CDH1, COL4A1, COL4A2, COL4A3, COL4A6, CSF1R, CTNNA3, EGF, FGFR2, FN1, KLK3, LAMC1, PDGFRB]
5213	Endometrial cancer	KEGG_01.04.2013	5	1.2 E-2	2.0 E-11	[APC, APC2, CDH1, CTNNA3, EGF]
5214	Glioma	KEGG_01.04.2013	3	2.5 E-1	2.0 E-11	[CALM3, EGF, PDGFRB]
5215	Prostate cancer	KEGG_01.04.2013	4	2.1 E-1	2.0 E-11	[EGF, FGFR2, KLK3, PDGFRB]
5218	Melanoma	KEGG_01.04.2013	3	2.9 E-1	2.0 E-11	[CDH1, EGF, PDGFRB]
5219	Bladder cancer	KEGG_01.04.2013	3	8.1 E-2	2.0 E-11	[CDH1, EGF, THBS1]
5222	Small cell lung cancer	KEGG_01.04.2013	6	2.7 E-2	2.0 E-11	[COL4A1, COL4A2, COL4A3, COL4A6, FN1, LAMC1]
4610	Complement and coagulation cascades	KEGG_01.04.2013	28	7.6 E-27	1.2 E-14	[A2M, C2, C3, C4A, C5, C6, C7, C9, CD55, CD59, CFB, CFH, CFI, CR2, F2, FGA, FGB, KNG1, MASP2, PLAU, PLG, SERPINA1, SERPINA5, SERPINC1, SERPINF2, SERPING1, THBD, VWF]
5020	Prion diseases	KEGG_01.04.2013	8	3.7 E-6	1.2 E-14	[C5, C6, C7, C9, LAMC1, NCAM1, PRNP, SOD1]
5133	Pertussis	KEGG_01.04.2013	7	3.8 E-3	1.2 E-14	[C2, C3, C4A, C5, CALM3, CD14, SERPING1]
5150	Staphylococcus aureus infection	KEGG_01.04.2013	10	3.0 E-6	1.2 E-14	[C2, C3, C4A, C5, CFB, CFH, CFI, FCGR3A, MASP2, PLG]
5322	Systemic lupus erythematosus	KEGG_01.04.2013	8	3.2 E-2	1.2 E-14	[C2, C3, C4A, C5, C6, C7, C9, FCGR3A]
10	Glycolysis / Gluconeogenesis	KEGG_01.04.2013	3	2.5 E-1	1.9 E-1	[ALDOA, ALDOB, ENO1]
30	Pentose phosphate pathway	KEGG_01.04.2013	2	1.8 E-1	1.9 E-1	[ALDOA, ALDOB]
51	Fructose and mannose metabolism	KEGG_01.04.2013	3	7.1 E-2	1.9 E-1	[AKR1B1, ALDOA, ALDOB]
52	Galactose metabolism	KEGG_01.04.2013	3	4.1 E-2	1.9 E-1	[AKR1B1, GLA, MGAM]
561	Glycerolipid metabolism	KEGG_01.04.2013	3	1.8 E-1	1.9 E-1	[AKR1B1, CEL, GLA]
600	Sphingolipid metabolism	KEGG_01.04.2013	2	3.5 E-1	1.9 E-1	[ARSA, GLA]
480	Glutathione metabolism	KEGG_01.04.2013	2	3.9 E-1	N/A	[ANPEP, GPX3]
4142	Lysosome	KEGG_01.04.2013	11	4.0 E-4	N/A	[ARSA, CTSB, CTSD, GLA, GM2A, HYAL1, IGF2R, LAMP1, NPC2, PLA2G15, PSAP]
4360	Axon guidance	KEGG_01.04.2013	7	6.2 E-2	N/A	[EFNB1, EPHA7, EPHB2, EPHB6, L1CAM, NRP1, SEMA3E]
4514	Cell adhesion molecules (CAMs)	KEGG_01.04.2013	16	1.5 E-6	N/A	[CADM1, CDH1, CDH2, CNTN1, ESAM, L1CAM, MADCAM1, NCAM1, NEGR1, NEO1, PTPRC, PVR, PVRL1, PVRL2, SDC1, VCAM1]
4614	Renin-angiotensin system	KEGG_01.04.2013	5	6.3 E-5	N/A	[ACE, AGT, ANPEP, ENPEP, MME]
4640	Hematopoietic cell lineage	KEGG_01.04.2013	11	2.0 E-5	N/A	[ANPEP, CD14, CD33, CD44, CD55, CD59, CD7, CR2, CSF1, CSF1R, MME]
4970	Salivary secretion	KEGG_01.04.2013	4	2.2 E-1	N/A	[CALM3, CST3, LYZ, MUC5B]
5202	Transcriptional misregulation in cancer	KEGG_01.04.2013	8	1.1 E-1	N/A	[CD14, CSF1R, DEFA3, IGFBP3, MPO, NGFR, PLAU, PROM1]
5412	Arrhythmogenic right ventricular cardiomyopathy (ARVC)	KEGG_01.04.2013	6	1.5 E-2	N/A	[CDH2, CTNNA3, DAG1, DSC2, DSG2, DSP]
